# Supplementary material for: Evolutionary analysis of foot-and-mouth disease virus serotype SAT 1 isolates from east africa suggests two independent introductions from southern africa
Source: BMC Evol Biol. 2010 Nov 30;10:371. doi: 10.1186/1471-2148-10-371 (PMC3004922; doi:10.1186/1471-2148-10-371)
Supplement: Additional file 1 — BEAST XML file for the FMDV serotype SAT 1 analysis. Input XML file used for BEAST relaxed molecular clock and constant size prior analysis of VP1 coding region. [file 1471-2148-10-371-S1.XML]

<?xml version="1.0" standalone="yes"?>
<!-- Generated by BEAUTi v1.4.6                                              -->
<!--       by Alexei J. Drummond and Andrew Rambaut                          -->
<!--       Department of Computer Science, University of Auckland and        -->
<!--       Institute of Evolutionary Biology, University of Edinburgh        -->
<!--       http://beast.bio.ed.ac.uk/                                        -->
<beast>
	
	<!-- The list of taxa analyse (can also include dates/ages).                 -->
	<!-- ntax=53                                                                 -->
	<taxa id="taxa">
		<taxon id="RHOD/5/66">
			<date value="1966.0" direction="forwards" units="years"/>
			<attr name="location">SouthernAfrica</attr>
		</taxon>
		<taxon id="BOT/1/68">
			<date value="1968.0" direction="forwards" units="years"/>
			<attr name="location">SouthernAfrica</attr>
		</taxon>
		<taxon id="BEC/1/48">
			<date value="1948.0" direction="forwards" units="years"/>
			<attr name="location">SouthernAfrica</attr>
		</taxon>
		<taxon id="SWA/1/49">
			<date value="1949.0" direction="forwards" units="years"/>
			<attr name="location">SouthernAfrica</attr>
		</taxon>
		<taxon id="SWA/40/61">
			<date value="1961.0" direction="forwards" units="years"/>
			<attr name="location">SouthernAfrica</attr>
		</taxon>
		<taxon id="UGA/21/70">
			<date value="1970.0" direction="forwards" units="years"/>
			<attr name="location">Uganda</attr>
		</taxon>
		<taxon id="T155/71">
			<date value="1971.0" direction="forwards" units="years"/>
			<attr name="location">Kenya_Tanzania</attr>
		</taxon>
		<taxon id="SA/13/61">
			<date value="1961.0" direction="forwards" units="years"/>
			<attr name="location">SouthernAfrica</attr>
		</taxon>
		<taxon id="SUD/8/74">
			<date value="1974.0" direction="forwards" units="years"/>
			<attr name="location">Sudan</attr>
		</taxon>
		<taxon id="TAN/13/74">
			<date value="1974.0" direction="forwards" units="years"/>
			<attr name="location">Kenya_Tanzania</attr>
		</taxon>
		<taxon id="UGA/13/74">
			<date value="1974.0" direction="forwards" units="years"/>
			<attr name="location">Uganda</attr>
		</taxon>
		<taxon id="NIG/11/75">
			<date value="1975.0" direction="forwards" units="years"/>
			<attr name="location">Nigeria_Niger</attr>
		</taxon>
		<taxon id="NIG/14/75">
			<date value="1975.0" direction="forwards" units="years"/>
			<attr name="location">Nigeria_Niger</attr>
		</taxon>
		<taxon id="NIG/17/75">
			<date value="1975.0" direction="forwards" units="years"/>
			<attr name="location">Nigeria_Niger</attr>
		</taxon>
		<taxon id="NIG/24/75">
			<date value="1975.0" direction="forwards" units="years"/>
			<attr name="location">Nigeria_Niger</attr>
		</taxon>
		<taxon id="NGR/5/76">
			<date value="1976.0" direction="forwards" units="years"/>
			<attr name="location">Nigeria_Niger</attr>
		</taxon>
		<taxon id="NGR/2/76">
			<date value="1976.0" direction="forwards" units="years"/>
			<attr name="location">Nigeria_Niger</attr>
		</taxon>
		<taxon id="NIG/1/76">
			<date value="1976.0" direction="forwards" units="years"/>
			<attr name="location">Nigeria_Niger</attr>
		</taxon>
		<taxon id="NIG/5/76">
			<date value="1976.0" direction="forwards" units="years"/>
			<attr name="location">Nigeria_Niger</attr>
		</taxon>
		<taxon id="NIG/14/76">
			<date value="1976.0" direction="forwards" units="years"/>
			<attr name="location">Nigeria_Niger</attr>
		</taxon>
		<taxon id="NIG/20/76">
			<date value="1976.0" direction="forwards" units="years"/>
			<attr name="location">Nigeria_Niger</attr>
		</taxon>
		<taxon id="SUD/3/76">
			<date value="1976.0" direction="forwards" units="years"/>
			<attr name="location">Sudan</attr>
		</taxon>
		<taxon id="SUD/4/76">
			<date value="1976.0" direction="forwards" units="years"/>
			<attr name="location">Sudan</attr>
		</taxon>
		<taxon id="NIG/2/79">
			<date value="1979.0" direction="forwards" units="years"/>
			<attr name="location">Nigeria_Niger</attr>
		</taxon>
		<taxon id="NIG/5/81">
			<date value="1981.0" direction="forwards" units="years"/>
			<attr name="location">Nigeria_Niger</attr>
		</taxon>
		<taxon id="NIG/3/80">
			<date value="1980.0" direction="forwards" units="years"/>
			<attr name="location">Nigeria_Niger</attr>
		</taxon>
		<taxon id="NIG/10/81">
			<date value="1981.0" direction="forwards" units="years"/>
			<attr name="location">Nigeria_Niger</attr>
		</taxon>
		<taxon id="TAN/2/77">
			<date value="1977.0" direction="forwards" units="years"/>
			<attr name="location">Kenya_Tanzania</attr>
		</taxon>
		<taxon id="K66/80">
			<date value="1980.0" direction="forwards" units="years"/>
			<attr name="location">Kenya_Tanzania</attr>
		</taxon>
		<taxon id="TAN/3/80">
			<date value="1980.0" direction="forwards" units="years"/>
			<attr name="location">Kenya_Tanzania</attr>
		</taxon>
		<taxon id="K110/81">
			<date value="1981.0" direction="forwards" units="years"/>
			<attr name="location">Kenya_Tanzania</attr>
		</taxon>
		<taxon id="KEN/9/91">
			<date value="1991.0" direction="forwards" units="years"/>
			<attr name="location">Kenya_Tanzania</attr>
		</taxon>
		<taxon id="KEN/11/91">
			<date value="1991.0" direction="forwards" units="years"/>
			<attr name="location">Kenya_Tanzania</attr>
		</taxon>
		<taxon id="TAN/5/96">
			<date value="1996.0" direction="forwards" units="years"/>
			<attr name="location">Kenya_Tanzania</attr>
		</taxon>
		<taxon id="TAN/19/96">
			<date value="1996.0" direction="forwards" units="years"/>
			<attr name="location">Kenya_Tanzania</attr>
		</taxon>
		<taxon id="UGA/1/97">
			<date value="1997.0" direction="forwards" units="years"/>
			<attr name="location">Uganda</attr>
		</taxon>
		<taxon id="KEN/4/98">
			<date value="1998.0" direction="forwards" units="years"/>
			<attr name="location">Kenya_Tanzania</attr>
		</taxon>
		<taxon id="K58/99">
			<date value="1999.0" direction="forwards" units="years"/>
			<attr name="location">Kenya_Tanzania</attr>
		</taxon>
		<taxon id="K96/99">
			<date value="1999.0" direction="forwards" units="years"/>
			<attr name="location">Kenya_Tanzania</attr>
		</taxon>
		<taxon id="K114/99">
			<date value="1999.0" direction="forwards" units="years"/>
			<attr name="location">Kenya_Tanzania</attr>
		</taxon>
		<taxon id="TAN/37/99">
			<date value="1999.0" direction="forwards" units="years"/>
			<attr name="location">Kenya_Tanzania</attr>
		</taxon>
		<taxon id="TAN/51/99">
			<date value="1999.0" direction="forwards" units="years"/>
			<attr name="location">Kenya_Tanzania</attr>
		</taxon>
		<taxon id="TAN/60/99">
			<date value="1999.0" direction="forwards" units="years"/>
			<attr name="location">Kenya_Tanzania</attr>
		</taxon>
		<taxon id="UGA/3/99">
			<date value="1999.0" direction="forwards" units="years"/>
			<attr name="location">Uganda</attr>
		</taxon>
		<taxon id="UGA/7/99">
			<date value="1999.0" direction="forwards" units="years"/>
			<attr name="location">Uganda</attr>
		</taxon>
		<taxon id="ZIM/23/03">
			<date value="2003.0" direction="forwards" units="years"/>
			<attr name="location">SouthernAfrica</attr>
		</taxon>
		<taxon id="K57/05">
			<date value="2005.0" direction="forwards" units="years"/>
			<attr name="location">Kenya_Tanzania</attr>
		</taxon>
		<taxon id="K67/05">
			<date value="2005.0" direction="forwards" units="years"/>
			<attr name="location">Kenya_Tanzania</attr>
		</taxon>
		<taxon id="K10/06">
			<date value="2006.0" direction="forwards" units="years"/>
			<attr name="location">Kenya_Tanzania</attr>
		</taxon>
		<taxon id="K21/06">
			<date value="2006.0" direction="forwards" units="years"/>
			<attr name="location">Kenya_Tanzania</attr>
		</taxon>
		<taxon id="K28/06">
			<date value="2006.0" direction="forwards" units="years"/>
			<attr name="location">Kenya_Tanzania</attr>
		</taxon>
		<taxon id="ETH/3/07">
			<date value="2007.0" direction="forwards" units="years"/>
			<attr name="location">Ethiopia</attr>
		</taxon>
		<taxon id="KNP/196/91">
			<date value="1991.0" direction="forwards" units="years"/>
			<attr name="location">SouthernAfrica</attr>
		</taxon>
	</taxa>
	
	<!-- The sequence alignment (each sequence refers to a taxon above).         -->
	<!-- ntax=53 nchar=663                                                       -->
	<alignment id="alignment" dataType="nucleotide">
		<sequence>
			<taxon idref="RHOD/5/66"/>
			ACUACGUCUGCUGGUGAGGGUGCAGAGCCCGUCACGACUGACGCUUCCCAACACGGUGGCGACAGACGUACGGCACGCAGGUACCAUACCGACGUGAGUUUUCUGCUCGACCGGUUCACACUGGUUGGUAGGACACAGAACUGCAGGUUGACACUGGAUUUGCUCCAAACUAAGGAGAAAGCACUAGUCGGCGCAAUCCUGCGCGCGGCCACGUACUACUUCUCUGAUUUGGAAGUCGCAUGUGUCGGCACCAACGAGUGGGUUGGAUGGACUCCUAACGGAGCGCCGGAAUUGAGUGAAGUGGGCGACAACCCCGUCGUCUUCUCCACCAAUAACACAACCCGCUUUGCGCUGCCCUACACUGCGCCACACAGAUGUCUGGCAACAUCCUACAACGGUGACUGCAAGUACAAGCCCGCUGGCACAACCCCGCGUGAGAACAUCCGCGGUGACCUCGCAACUCUUGCGGGGAGGAUUGCAAGCGAGACCCACAUCCCUACCACCUUUAACUAUGGCAGGAUAUACACACAAGCCGAUGUUGACGUGUACGUUAGGAUGAAGCGGGCGGAACUCUACUGCCCGCGACCUCUCCUCACGCACUAUGAUCAUGCCGGCAAGGAUCGCUACAAGACCGCGAUAACCAAACCUGUCAAACAACUGUGC
		</sequence>
		<sequence>
			<taxon idref="BOT/1/68"/>
			ACAACCTCTGCAGGCGAAGGCGCGGACCCAGTCACCACAGACGCATCCGCACACGGAGGTGACACCAGAACCACCCGTCGGGCCCACACCGACGTGACGTTCCTTCTTGACCGGTTCACTCTGGTTGGGAAGACCAACGACAACAAACTGGTTTTGGACCTCCTGAGCACCAAAGAGAAATCACTGGTCGGCGCACTCCTGCGCGCGGCCACGTATTACTTCTCTGACCTGGAGGTGGCGTGTGTTGGGACCAACGCATGGGTGGGTTGGACTCCTAACGGTAGTCCAGTGCTGACGGAAGTGGGCGACAACCCAGTCGTCTTCTCACGTAGAGGCACCACTCGTTTCGCGCTCCCTTACACCGCACCCCACCGGGTGCTCGCCACAGTCTACAACGGTGACTGTAAGTACAAACCCACTGGCACCGCGCCCCGCGAAAACATCCGCGGCGACCTCGCAACCCTGGCAGCGCGGATTGCTAGTGAGACCCACATCCCAACAACATTCAACTACGGGATGATTTACACACAGGCAGAAGTGGACGTGTACCTGAGGATGAAGAGAGCAGAACTCTACTGCCCTCGACCCGTTCTCACGCACTACGACCATAACGGCAGGGATCGTTACAAGACGACCCTTGTTAAACCTGCCAAACAGCTGAGC
		</sequence>
		<sequence>
			<taxon idref="BEC/1/48"/>
			ACAACCUCCGCAGGUGAAGGCGCAGACCCAGUCACCACAGACGUCUCUGAGCACGGAGGCGUCUCCAGAACCGCACGCCGGGCACACACCGACGUCGCUUUCCUUCUCGACCGGUUCACUCUGGUUGGGAAAACCAUGGAAAACAAAAUGGUUCUGGAUUUGUUGACCACGAAGGAGAAAUCACUGGUUGGCGCACUCCUGCGUGCGGCCACGUAUUACUUCUCUGAUUUGGAGGUGGCAUGCGUCGGGAACAACAAAUGGGUAGGCUGGGCUCCCAAUGGUAGCCCAGUGCUGAUUGAGGUGGGCGACAAUCCAGUCGUCUUCUCACACAAUGGUACAACCCGUUUUGCACUCCCGUACACUGCACCCCACCGGGUGCUCGCCACAGUUUACAACGGUGACUGCAAGUACAAGCCCACUGGCACUCAGCCUCGCGGAAACAUCCGCGGGGACCUCGCCGCUGUGGCUGGGAGGAUCGCCAGUGAGACCCACAUCCCGACGACAUUUAAUUUCGGGAUGAUUUACACAGAGGCAGAGGUGGACGUGUACCUGAGGAUGAAAAGGGCGGAACUCUACUGUCCCCGACCCGUUCUCACGCACUACGACCACAAUGGCAAAGAUCGUUACAAGACGAGCAUUGUCAGACCUGCCAAACAACUGUGU
		</sequence>
		<sequence>
			<taxon idref="SWA/1/49"/>
			ACAACCUCUGCAGGUGAAGGCGCAGAUCCAGUCACCACGGACGUUUCCGAACACGGAGGCGUUUCCAGAACCACCCGUCGGGCCCACACCGACGUGGCAUUCCUUCUUGACCGGUUCACCAAGGUUGGGAGAACCAAGGAUCGCAAAAUGGUUUUGGACCUGUUGACCACCAACGAGAAAUCACUGGUCGGCGCACUCCUGCGUGCGGCCACGUACUAUUUCUCCGACCUGGAAGUGGCAUGUGUCGGGACCAACAAAUGGGUGGGAUGGGCUCCCAAUGGUAGCCCGGUGUUUAGUGAAGUGGGCGACAAUCCAGUUGUCUUCUCACGCAACGACACCACCCGUUUCGCACUCCCUUACACGGCGCCCCACAGGGUGCUCGCCACAACCUACAACGGUGACUGCAAGUACAAGCCCACUGGCACUCCACCUCGUGAGAACAUCCGCGGCGACCUCGCAACCUUGGCCGCGCGAAUUGCCAGUGAGACCCACAUCCCAACAACAUUCAACUACGGGAUGAUAUACACAGAGGCAGAGGUGGACGUGUACCUGAGGAUGAAGAGAGCGGAACUCUACUGCCCUCGGCCUGUUCUCACACACUACGACCACAAAGGCAAGGACCGUUACCAGACGGCUCUCACCAAACCUGCCAAACAGUUGUGU
		</sequence>
		<sequence>
			<taxon idref="SWA/40/61"/>
			ACAACCUCCGCAGGUGAAGGCGCGGACCCAGUCACCACAGAUGCAUCCGCACACGGAGGUGAUACCAGAACCGCCCGUCGGGCCCACACCGACGUGGCGUUCCUUCUUGACCGGUUCACUCUGGUUGGGAAGACCAAAGACAACAAAUUGGUUCUGGACCUCCUGAGCACCAAGGAGAAAUCGCUGGUCGGCGCACUUCUGCGUGCGGCCACGUACUACUUCUCCGACCUGGAAGUGGCGUGUGUUGGGACCAACGCUUGGGUAGGUUGGACUCCUAACGGUAGUCCAGAGCUGACGGAAGUGGGCGACAACCCAGUCGUCUUCUCACACGGAGGCACUACUCGCUUCGCGCUCCCUUACACCGCACCCCACCGGGUGCUUGCCACAGUCUACAAUGGUGAUUGCAAGUACAAACCCACUGGCACCGCGCCCCGCGAAAACAUCCGCGGUGACCUCGCAACCCUGGCUGCGCGGAUUGCUAGUGAGACCCACAUCCCAACAACAUUCAACUAUGGAAUGAUUUACACACAGGCAGAAGUGGACGUAUACCUGAGGAUGAAGAGAGCAGAACUCUACUGCCCUCGACCCGUUCUCACGCACUACGACCAUGGUGGCAAGGACCGUUACAAGACGGCCCUCGUCAAACCUGCCAAACAGCUGUGC
		</sequence>
		<sequence>
			<taxon idref="UGA/21/70"/>
			ACCACGTCAGCTGGTGAGGGTGCTGAACCCGTCACCACAGATGCCACCCAACACGGCGGCAACAGCAGGCGAGCGCGACGCCATCACACCGATGTCAGCTTCCTGTTGGACCGCTTCACACTGATTGGGAAGACAAAGGACAACAAACTTGTCCTTGACCTGCTTCAGACTCGTGAGAAAGCACTGGTGGGCGCGATCCTGCGCTCCGCTACGTACTACTTTTCGGATCTGGAAGTTGCGTGTGTGGGCACCAACAAGTGGGTTGGATGGACGCCGAACGGCGCCCCGCAGTTGACAGAGGTGGGCGACAATCCAGTCGTCTTCTCACACAACGGGACAACCCGCTTTGCACTACCATACACGGCACCACACAGGTTGTTGGCGACCGCTTACAACGGTGACTGCAAGTACAAACCCGTTGGACAAGAACCGCGGACCAACATCCGCGGCGATTTGGCAACACTTGCCGAACGCATCGCCAACGAGACCCACATTCCAACCAGTTTCAACTACGGTCAGATTTACACCGAGGCTGAAGTGGACGTCTACGTGCGGATGAAGAGAGCCGAGCTGTACTGCCCGCGCCCCATCATCACGCACTACGACCACAACGGCAAGGACCGCTACAAGGTGGCCCTGGTCGCACCGGAGAAGCAACTGTGT
		</sequence>
		<sequence>
			<taxon idref="T155/71"/>
			ACCACATCGGCGGGTGAGGGCGCGGAGCCCGTAACCACCGACGCATCACAGCACGGTGGTGGACGCCGCACCGCTCGCAGGCACCACACTGACGTCTCGTTCATACTCGACCGGTTCACCCTGGTTGGGAAAACTGTGGACAACAAATTGACACTGGACCTGCTCCAGACCAAGGAGAAAGCACTGGTGGGCGCAATCCTGCGCGCTGCCACGTACTACTTCTCGGATTTGGAGGTGGCATGTGTTGGCACGAACAAGTGGGTTGGCTGGACGCCGAATGGCGCGCCAGAACTTAGTGAGGTCGGCGACAATCCAGTCGTCTTCTCTCACAACGGAACCACCCGCTTTGCTTTGCCCTACACTGCCCCACACAGGTGTCTTGCCACCGCCTACAACGGCGACTGCAAGTACAAACCAAACCATGAGACACCGCGGACACACATCCGCGGAGACCTCGCAACGCTCGCTACGCGCATCGCTAGCGAGACGCACATTCCAACCACCTTCAACTACGGCAGGATCTACACGGAGGCGGAAGTCGACGTGTACGTGAGAATGAAACGGGCGGAGCTTTACTGCCCCCGCCCGGTGTTGACTCACTACGAACACCAAGGGAAGGACCGCTACAAGGTGGCCCTGACAAAACCTGCCAAACAATTGTGC
		</sequence>
		<sequence>
			<taxon idref="SA/13/61"/>
			ACAACCUCUGCAGGUGAAGGCGCGGACCCAGUCACCACAGACACGUCCGAACACGGAGGUGCCUCCAGAGUCGCCCGUCGGGCCCACACCGACGUGGCGUUCCUUCUUGACCGGUUCACUCUGGUCGGGAAGACCAAGAACAACCAAUUGGUUCUGGACCUCUUGGACACCAAAGAGAAAUCACUGGUCGGCGCACUCCUGCGCGCGGCCACGUACUACUUCUCUGACUUGGAAGUGGCAUGUGUUGGGACCAAUACAUGGGUGGGCUGGACGCCCAAUGGUAGUCCAGUGAUGAGCGAAGUGGGCGACAACCCAGUCGUCUUCUCGCACAACGGCACCACUCGUUUUGCACUCCCUUACACUGCACCCCACCGGGUGCUUGCCACAGUCUACAAUGGUGACUGCAAGUACAAACCCACUGGCACCGCACCCCGCGAAAACAUCCGCGGUGACCUCGCAACUCUUGCUGCGCGGAUUGCUAGUGAGACCCACAUCCCGACGACAUUUAACUACGGGAUGAUUUACACACAGGCAGAGGUGGACGUGUACCUGAGGAUGAAGAGAGCAGAACUCUACUGCCCUCGACCCGUUCUCACGCACUACGACCACGGCAACAAGGAUCGUCACAAGACGGCCCUCGUCAAACCUGCCAAGCAGCUGUGC
		</sequence>
		<sequence>
			<taxon idref="SUD/8/74"/>
			ACAACCAGCGCAGGTGAAGGGGCAGACGTGGTGACCGTCGACGCCGCCGCACACGGTGGTAACCAGAGACGGACACGCCGCGTTCACACGGACGTAGCGTTCCTTCTGGACAGGTTCACGCTGGTGGGGAAAACACAGAACAACAGAATGGTACTTGACATGCTCAAGACTAAGGAGAAAGCACTGGTAGGCGCAATCCTGCGTTCTGCCACGTACTACTTCGCTGATCTTGAGGTGGCGTGTGTGGGCACGAACAAGTGGGTTGGCTGGCTGCCAAACGGCGCGCCCGTTCCACAGGAGGTTGGCGACAACCCAGTCGTCTTCTCCCACAACGGGACGACCCGCTTCGCCCTGCCCTTCACCGCTCCACACCGTGTTCTGGCAACAGTCTACAACGGTGATTGCAAGTACAAACCAATCAACGAGGACACCAGGACCAACATCAGGGGTGACCTCGCGACACTGGCTGCGCGCATCCGCGAACAGTCGCACATTCCAACAACTTTCAACTATGGAATTATTCTGACTGAAGCAGAAGTGGACGTCTACGTGCGCATGAAGCGGGCGGAGCTTTACTGCCCTCGCCCCGTGCTGACCACGTATGACCATGCTTCAGCTGACAGGTACAAAGTTTCGCTTGTCGCGCCCGAAAAGCAGATGGCG
		</sequence>
		<sequence>
			<taxon idref="TAN/13/74"/>
			ACAACATCGGCGGGTGAGGGCGCAGAGCCCGTGACCACCGACGCTTCACAGCACGGTGGCGGGCGCCGCGCCACCCACAGGCACCACACTGACGTCTCATTTCTGCTCGACCGGTTCACCCTGGTCGGGAAGACTGTGGCCAACAAACTGACACTGGACCTGCTCCAGACCAAGGAGAAAGCACTGGTGGGCGCAATCCTGCGCGCTGCCACGTACTACTTCTCGGACCTGGAAGTGGCGTGTGTTGGCACAAACAAGTGGGTTGGCTGGACGCCGAATGGCGCGCCGGAACTTGCTGAGGTGGGCGACAATCCAGTCGTCTTCTCTCACAACGGAACCACCCGCTTTGCCCTGCCTTACACCGCTCCACACAGGTGCCTTGCTACCGCCTACAACGGCGACTCCAAGTACAGGTCACACAACGAGGAACCACGGGCCCACATCCGCGGAGACCTCGCGACACTCGCTGCGCGCATCGCCAGCGAGACGCACATCCCAACCACTTTCAACTACGGCAGGATCTACACGGAGGCGGAAGTCGACGTGTACGTGAGGATGAAGCGGGCGGAGCTTTACTGTCCCCGCCCGGTGTTGACTCACTATGACCACCAGGGGAAGGACCGCTACAAAGTGGCCCTGACCAAACCTGCCAAACAACTGTGC
		</sequence>
		<sequence>
			<taxon idref="UGA/13/74"/>
			ACAACCAGTGCGGGTGAGGGTGCCGACGTTGTCACTGTTGACGCTACCGCCCACGGTGGCACCCAGAGAGCTACGCGTCGTGTTCACACTGACGTCGCGTTCCTGCTAGACAGGTTCACTCTCGTGGGCAAGACAGTTGACAACAAGATGGTGCTTGACATGCTCCAGACCAAAAAGAAGGCACTGGTGGGCGCAATCCTGCGTTCTGCCACGTACTACTTTGCTGATTTGGAGGTGGCATGTGTTGGGACCAACAAGTGGGTCGGTTGGCTGCCAAATGGCGCGCCAGTTCCGAGCGAAGTTGGCGACAATCCAGTCGTTTTCTCGCACAACGGAGTGACCCGCTTCGCGCTTCCCTACACTGCGCCACACCGTGTTCTGGCGACCGTGTACAACGGCAACTGCAGGTACAAGCCAAACACTGAGGCACCTCGCCCCACCATCAGGGGCGATCTTGCGACGCTAGCCGCTCGCATTGCTGAACAGGCACACATCCCGACGACTTTCAACTACGGGATTATCCTGACAGAAGGTGAAGTTGACGTCTACGTGCGCATGAAACGAGCGGAGCTTTACTGCCCCCGTTTCGTTCTCACCATGTATGACCATGCAGGCCAGGACAGGCGCAAGATTAGACTTGTGGCGCCTGCAAAACAAGTGTGC
		</sequence>
		<sequence>
			<taxon idref="NIG/11/75"/>
			ACAACAAGUGCUGGAGAAGGUGCCGACGUCGUCACGACCGACGCAUCCGCGCACGGAGGUAACACUCGCCCUACACGGCGGGUUCACACCGAUGUCGCGUUUCUCUUGGACCGUUUUACUCUGGUUGGCAAGACUGUGGACAACAAGAUGGUGUUAGACUUGCUCAAGACAAAAGAGAAGGCACUGGUGGGCGCAAUCUUGCGUUCCGCCACGUACUACUUUUCAGACUUGGAGGUAGCAUGUGUUGGCACUAACAAAUGGGUCGGUUGGGUUCCUAACGGUGCCCCUGUGCCUAAGGAAGUGGGCGACAACCCAGUCGUCUUCUCCCACAACGGCACCACCCGUUUCGCUCUGCCGUACACUGCUCCACACCGUGUGUUGGCAACAACCUACAACGGUGAUUGCAAGUACAAGGCCCGGCCCGUGGAGAAC---AGAGAGAUCCGCGGUGACCUGGCCGUCUUGGCCGCUCGCGUCGCUGAGGAGACUCACAUCCCGACCACUUUCAACUACGGGAUGAUCUUGACCGAAAGCGAAGUUGACGUCUACGUGAGAAUGAAGAGGGCUGAGCUCUACUGCCCACGCUUUCUGCUCACCACGUACGACCACAACGGAGCUGACAGGUACAAGACCACGCUGGUAGCACCAGAGAAACAACUUGCA
		</sequence>
		<sequence>
			<taxon idref="NIG/14/75"/>
			ACAACAAGUGCUGGAGAAGGUGCCGACGUCGUCACGACCGACGCAUCCGCGCACGGAGGUAACACUCGCCCUACACGGCGGGUUCACACCGACGUCGCGUUUCUCUUGGACCGUUUUACUCUGGUUGGCAAGACUGUGGACAACAAGAUGGUGUUAGACUUGCUCAAGACAAAAGAGAAGGCACUGGUGGGCGCAGUCUUGCGUUCCGCCACGUACUACUUUUCAGACUUGGAGGUAGCAUGUGUUGGCACUAACAAAUGGGUCGGUUGGGUUCCUAACGGUGCCCCUGUGCCUAAGGAAGUGGGCGACAACCCAGUCGUCUUCUCCCACAACGGCACCACCCGUUUCGCUCUGCCGGACACUGCUCCACACCGUGUGUUGGCAACAACCUACAACGGUGAUUGCAAGUACAAGGCCCAGCCCGUGGAGAAC---AGAGAGAUCCGCGGUGACAUGGCCGUCUUGGCCGCUCGCGUCGCUGAGGAGACUCACAUCCCGACCACUUUCAACUACGGGAUGAUCUUGACCGAAAGCGAAGUUGACGUCUACGUGAGAAUGAAGAGGGCUGAGCUCUACUGCCCACGCUUUCUGCUCACCACGUACGACCACAACGGAGCUGACAGGUACAAGACCACGCUGGUAGCACCAGAGAAACAACUUGCA
		</sequence>
		<sequence>
			<taxon idref="NIG/17/75"/>
			ACAACAAGUGCUGGAGAAGGUGCCGACGUCGUCACGACUGACGCAUCCGCGCACGGAGGUAACACUCGCCCUACACGGCGGGUUCACACCGACGUCGCGUUUCUCUUGGACCGUUUUACUCUGGUUGGCAAGACUGUGGACAACAAGAUGGUGUUAGACUUGCUCAAGACAAAAGAGAAGGCACUGGUGGGCGCAAUCUUGCGUUCCGCCACGUACUACUUUUCAGACUUGGAGGUAGCAUGUGUUGGCACUAACAAAUGGGUCGGUUGGGUUCCUAACGGUGCCCCUGUGCCUAAGGAAGUGGGCGACAACCCAGUCGUCUUCUCCCACAACGGCACCACCCGUUUUGCUCUGCCGUACACUGCUCCACACCGCGUGUUGGCAACAACCUACAACGGUGAUUGCAAGUACAAGGCCCAGCCCGUGGAGAAU---AGAGAGAUCCGCGGUGACCUGGCCGUCUUGGCCGCUCGUGUCGCUGAGGAGACUCACAUCCCGACCACUUUCAACUACGGGAUGAUCUUGACCGAAAGCGAAGUUGACGUCUACGUGAGAAUGAAGAGGGCUGAGCUCUACUGCCCACGCUUUCUGCUCACCACGUACGACCACAACGGAGCUGACAGGCACAAGACCACGCUGGUAGCACCAGAGAAACAACUUGCA
		</sequence>
		<sequence>
			<taxon idref="NIG/24/75"/>
			ACAACAAGUGCUGGAGAAGGUGCCGACGUCGUCACGACCGACGCAUCCGCGCACGGAGGUAACACUCGCCCUACACGGCGGGUUCACACCGACGUCGCGUUUCUCUUGGACCGUUUUACUCUGGUUGGCAAGACUGUGGACAACAAGAUGGUGUUAGACUUGCUCAAGACAAAAGAGAAGGCACUGGUGGGCGCAAUCUUGCGUUCCGCCACGUACUACUUUUCAGACUUGGAGGUAGCAUGUGUUGGCACUAACAAAUGGGUCGGUUGGGUUCCUAACGGUGCCCCUGUGCCUAAGGAAGUGGGCGACAACCCAGUCGUCUUCUCCCACAACGGCACCACCCGUUUCGCUCUACCGUACACUGCUCCACACCGUGUGUUGGCAACAACCUACAACGGUGAUUGCAAGUACAAGGCCCAGCCCGUGGAGAAC---AGAGAGAUCCGCGGUGACCUGGCCGUCUUGGCCGCUCGCGUCGCUGAGGAGACUCACAUCCCGACCACUUUCAACUACGGGAUGAUCUUGACCGAAAGCGAAGUUGACGUCUACGUGAGAAUGAAGAGGGCUGAGCUCUACUGCCCACGCUUUCUGCUCACCACGUACGACCACAACGGAGCUGAUAGGUACAAGACCACGCUGGUAGCACCAGAGAAACAACUUGCA
		</sequence>
		<sequence>
			<taxon idref="NGR/5/76"/>
			ACAACAAGUGCUGGAGAAGGUGCCGACGUCGUCACGACCGACGCAUCCGCGCACGGAGGUAACACUCGCCCUACACGGCGGGUUCACACCGACGUCGCGUUUCUCUUGGACCGUUUUACUCUGGUUGGCAAGACUGUGGACAACAAGAUGGUGUUAGACUUGCUCAAAACAAAAGAGAAAGCACUGGUAGGCGCAGUCCUGCGUUCCGCCACGUACUACUUUUCAGACUUGGAGGUAGCAUGUGUUGGCACUAACAAAUGGGUCGGUUGGGUUCCUAACGGUGCCCCUGUGCCUAAGGAAGUGGGCGACAACCCAGUCGUCUUCUCCCACAACGGCACCACCCGUUUCGCUCUGCCGUACACUGCUCCGCACCGUGUGUUGGCAACAACCUACAACGGAGAUUGCAAGUACAAGGCCCAGCCCGUGGAGAAC---AGAGAGAUCCGCGGUGACCUGGCCGUCUUGGCCGUUCGCGUCGCUGAGGAGACUCACAUCCCGACCACUUUCAACUACGGGAUGAUCUUGACCGAAAGCGAAGUUGACGUCUACGUGAGAAUGAAGAGGGCUGAGCUCUACUGCCCACGCUUUCUGCUCACCACGUACGACCACGACGGAGCUGACAGGUACAAGACCACGCUGGUAGCACCAGAGAAACAACUUGCA
		</sequence>
		<sequence>
			<taxon idref="NGR/2/76"/>
			ACAACAAGUGCUGGAGAAGGUGCCGAUGUCGUCACGACCGACGCAUCCGCGCACGGAGGUAACACUCGCCCUACACGGCGGGUUCACACCGACGUCGCGUUUCUCUUGGACCGUUUUACUCUGGUUGGCAAGACCGUGGACAACAAGAUGGUGUUAGACUUGCUCAAGACAAAAGAGAAGGCACUGGUGGGCGCAAUCUUGCGUUCCGCCACGUACUACUUUUCAGACUUGGAGGUAGCAUGUGUUGGCACUAACAAAUGGGUCGGUUGGGUUCCUAACGGUGCCCCUGUGCCUAAGGAAGUGGGCGACAACCCAGUCGUCUUCUCCCACAACGGCACCACCCGUUUCGCUCUGCCGUACACUGCUCCACACCGUGUGUUGGCAACUACCUACAACGGUGAUUACAAGUACAAGGCCCAGUCCGUGGAGAGC---AGAGAGAUCCGCGGUGACCUGGCCGUCUUGGCCGCUCGCGUCGCUGAGGAGACUCACAUCCCGACCACUUUCAACUACGGGAUGAUCUUGACCGAAAGCGAAGUUGACGUCUACGUGAGAAUGAAGAGGGCUGAGCUCUACUGCCCACGCUUUCUGCUCACCACGUACGACCACAACGGAGCUGACAGGUACAAGACCACGCUGGUAGCACCAGAGAAACAACUUGCA
		</sequence>
		<sequence>
			<taxon idref="NIG/1/76"/>
			ACAACAAGUGCUGGAGAAGGUGCCGAUGUCGUCACGACCGACGCAUCCGCGCACGGAGGUAACACUCGCCCUACACGGCGGGUUCACACCGACGUCGCGUUUCUCUUGGACCGUUUUACUCUGGUUGGCAAGACCGUGGACAACAAGAUGGUGUUAGACUUGCUCAAGACAAAAGAGAAGGCACUGGUGGGCGCAAUCUUGCGUUCCGCCACGUACUACUUUUCAGACUUGGAGGUAGCAUGUGUUGGCACUAACAAAUGGGUCGGUUGGGUUCCUAACGGUGCCCCUGUGCCUAAGGAAGUGGGCGACAACCCAGUCGUCUUCUCCCACAACGGCACCACCCGUUUCGCUCUGCCGUACACUGCUCCACACCGUGUGUUGGCAACUACCUACAACGGUGAUUGCAAGUACAAGGCCCAGUCCGUGGAGAGC---AGAGAGAUCCGCGGUGACCUGGCCGUCUUGGCCGCUCGCGUCGCUGAGGAGACUCACAUCCCGACCACUUUCAACUACGGGAUGAUCUUGACCGAAAGCGAAGUUGACGUCUACGUGAGAAUGAAGAGGGCUGAGCUCUACUGCCCACGCUUUCUGCUCACCACGUACGACCACAACGGAGCUGACAGGUACAAGACCACGCUGGUAGCACCAGAGAAACAACUUGCA
		</sequence>
		<sequence>
			<taxon idref="NIG/5/76"/>
			ACAACAAGUGCUGGAGAAGGUGCCGACGUCGUCACGACCGACGCAUCCGCGCACGGAGGUAACACUCGCCCUACACGGCGGGUUCACACCGACGUCGCGUUUCUCUUGGACCGUUUUACUCUGGUUGGCAAGACUGUGGACAACAAGAUGGUGUUAGACUUGCUCAAGACAAAAGAGAAGGCACUGGUGGGCGCAACCUUGCGUUCCGCCACGUACUACUUUUCAGACUUGGAGGUAGCAUGUGUUGGCACUAACAAAUGGGUCGGUUGGGUUCCUAACGGUGCCCCUGUGCCUAAGGAAGUGGGCGACAACCCAGUCGUCUUCUCCCACAACGGCACUACCCGUUUCGCUCUGCCGUACACUGCUCCACACCGUGUGUUGGCAACAACCUACAACGGUGAUUGCAAGUACAAGGCCCAGCCCGUGGAGAAC---AGAGAGAUCCGCGGUGACCUGGCCGUCUUGGCCGCUCGCGUCGCUGAGGAGACUCACAUCCCGACCACUUUCAACUACGGGAUGAUCUUGACCGAAAGCGAAGUUGACGUCUACGUGAGAAUGAAGAGGGCUGAGCUCUACUGCCCACGCUUUCUGCUCACCACGUACGACCACAACGGAGCUGACAGGUACAAGACCACGCUGGUAGCACCAGAGAAACAACUUGCA
		</sequence>
		<sequence>
			<taxon idref="NIG/14/76"/>
			ACAACAAGUGCUGGAGAAGGUGCCGACGUCGUCACGACCGACGCAUCCGCACACGGAGGUAACACUCGCCCUACACGGCGGGUCCACACCGACGUCGCGUUUCUCUUGGACCGUUUCACUCUGGUUGGCAAGACUGUGGACAACAAAAUGGUGUUAGACUUGCUCAAGACAAAAGAGAAGGCACUGGUGGGCGCAAUCUUGCGUUCCGCCACGUACUACUUUUCAGACUUGGAGGUAGCAUGUGUUGGCACUAACAAAUGGGUUGGUUGGGUUCCUAACGGUGCCCCUGUGCCUAAGGAAGUGGGCGACAACCCAGUCGUCUUCUCCCACAACGGCGCCACCCGUUUCGCUCUGCCGUACACUGCUCCACACCGUGUGUUGGCAACAACCUACAACGGUGAUUGCAAGUACAAGGCCCAGCCCGUGGAGAAC---AGAGAGAUCCGCGGUGACCUGGCCGUCGUGGCCGCUCGCGUCGUUGAGGAGACUCACAUCCCGACCACUUUCAACUACGGGAUGAUCUUGACCGAAAGCGAAGUUGACGUCUACGUGAGAAUGAAGAGGGCUGAGCUCUACUGUCCACGCUUUCUGCUCACCACGUACGACCACAACGGAGCUGACAGGUACAAGACCACGCUGGUAGCACCAGAGAAACAACUUGCA
		</sequence>
		<sequence>
			<taxon idref="NIG/20/76"/>
			ACAACAAGUGCUGGAGAAGGUGCCGACGUCGUCACGGNCGACGCAUCCGCGCACGGAGGUAACACUCGCCCUACACGGCGGGUUCACACCGACGUCGCAUUUCUCUUGGACCGUUUUACUCUGGUUGGCAAGACUGUGGACAACAAGAUGGUGUUAGACUUGCUCAAGACAAAAGAGAAGGCACUGGUGGGCGCAGUCCUGCGUUCCGCCACGUACUACUUCUCAGACUUGGAGGUAGCAUGUGUUGGCACUAACAAAUGGGUCGGUUGGGUUCCUAACGGCGCCCCUGUGCCUAAGGAAGUGGGCGACAACCCAGUCAUCUUCUCCCACAACGGCACCACCCGUUUUGCUCUGCCGUACACUGCUCCGCACCGUGUGUUGGCAACAACCUACAACGGAGAUUGCAAGUACAAGGCCCAGCCCGUGGAGAAC---AGAGAGAUCCGCGGUGACUUGGCCGUCUUGGCCGUUCGCGUCGCUGAGGAGACUCACAUCCCGACCACUUUCAACUACGGGAUGAUCUUGACCGAAAGCGAAGUUGACGUCUACGUGAGAAUGAAGAGGGCUGAGCUCUACUGCCCACGCUUUCUGCUCACCACGUACGACCACGACGGAGCUGACAGGUACAAGACCACGCUGGUAGCACCAGAGAAACAACUUGCA
		</sequence>
		<sequence>
			<taxon idref="SUD/3/76"/>
			ACCACATCGGCGGGTGAAGGCGCAGAGCCCGTGACTACCGATGCATCACAGCACGGTGGTGGGCGCCGCGCCGCTCGCAGGCAGCACACTGACGTGTCTTTCCTCCTTGACCGGTTCACCCTGGTCGGGAAGACTGTCAACAACAAACTGACACTGGACCTGCTCAAGACTAAGGAGAAAGCACTGGTGGGCGCAATCCTGCGTTCTGCCACGTACTACTTCGCAGACCTTGAGGTGGCGTGTGTGGGCACGAACAGGTGGGTTGGCTGGCTGCCGAACGGCGCGCCCGTCCCACAGGAGGTTGGCGACAACCCAGTCGTCTTCTCCCACAACGGGACGACCCGCTTCGCCCTGCCCTTCACCGCTCCACACCGTGTTCTGGCAACAGTCTACAACGGTGATTGCAAGTACAAACCAATCAACGAGGACACCCGGACCAACATCAGGGGTGACCTCGCGACACTGGCTGCGCGCGTCCGCGAACAGTCGCACATTCCAACAACTTTCAACTATGGAATCATTCTGACTGAAGCAGAAGTGGACGTCTACGTGCGCATGAAGCGGGCGGAGCTTTACTGCCCTCGCCCCGTGTTGACCACGTATGACCATGCTTCAGCTGACAGGTACAAAGTTCCGCTTGTCGCGCCCGAAAAGCAGATGGCG
		</sequence>
		<sequence>
			<taxon idref="SUD/4/76"/>
			ACAACCAGCGCAGGTGAAGGGGCAGACGTGGTGACCGTCGACGCCGCCGCACACGGTGGCAACCAGAGACGGACACGCCGCGTTCACACGGACGTAGCGTTCCTTCTGGACAGGTTCACGCTGGTGGGAAAAACACAGGACAACAAAATGGTACTTGACATGCTCAAGACTAAGGAGAAAGCACTGGTGGGCGCAATCCTGCGTTCTGCCACGTACTACTTCGCAGACCCTGAGGTGGCGTGTGTGGGCACGAACAGGTGGGTTGGCTGGCTGCCGAACGGCGCGCCCGTCCCACAGGAGGTTGGCGACAACCCGGTCGTCTTCTCCCACAACGGGACGACCCGCTTCGCCCTGCCCTTCACCGCTCCACACCGTGTCCTGGCAACAGTCTACAACGGTGATTGCAAGTACAAACCAATCAACGAGGACACCCGGACCAACATCAGGGGTGACCTCGCGACACTGGCTGCGCGCGTCCGCGAACAGTCGCACATTCCAACAACTTTCAACTATGGAATCATTCTGACTGAAGCAGAAGTGGACGTCTACGTGCGCATGAAGCGGGCGGAGCTTTACTGCCCTCGCCCCGTGTTGACCACGTATGACCATGCTTCAGCTGACAGGTACAAAGTTCCGCTTGTCGCGCCCGAAAAGCAGATGGCG
		</sequence>
		<sequence>
			<taxon idref="NIG/2/79"/>
			ACAACCAGCGCAGGUGAAGGGGCAGACGUGGUGACCGUCGACACCGCUGCACACGGCGGUAACCAGAGACGGACACGCCGCGUUCACACGGACGUAGCGUUCCUUCUGGACAGGUUCACACUGGUGGGAAAAACACAGGACAACAAAAUGGUACUUGACAUGCUCAAGACUAAGGAGAAAGCACUGGUGGGCGCAAUCCUGCGCUCUGCCACGUACUACUUCGCAGACCUUGAGGUGGCGUGUGUGGGCACGAACAAGUGGGUUGGCUGGUUGCCGAAUGGCGCGCCCGUCCCGCGGGAGGUUGGCGACAACCCAGUCGUCUUCUCCCGCAACGGGACGACCCGCUUCGCCCUGCCCUUCACCGCUCCACACCGUGUUCUGGCAACAGUUUACAACGGUGAUUACAAGUACAAACCAAUCAAUGAGGACACCCGGACCAACAUCAGGGGUGACCUCGCGACACUGGCCGCACGCGUCCGCGAACAGUCGCACAUUCCAACAACCUUCAACUAUGGAAUCAUUCUGACUGAAGCAGAGGUGGACGUCUACGUGCGCAUGAAGCGGGCGGAGCUUUACUGCCCUCGCCCCGUGUUGACUACGUAUGACCAUGCUUCAGCUGACAGGUACAAAGUUUCGCUUAUCGCGCCCGAAAAGCAGAUGGCG
		</sequence>
		<sequence>
			<taxon idref="NIG/5/81"/>
			ACAACCAGCGCAGGUGAAGGGGCAGACGUGGUGACCGUGGACACCGAUGNACACGGCGGUNACCANAGACGGACACGCCGCGUUCACACGGACGUGGCGUUCCUUCUGGACAGGUUCACACUGGUGGGAAAAACACGGGACAACAAAAUGGUACUUGACAUGCUCAAGACUAAGGAGAAAGCACUGGUGGGCGCGAUCNUGCGUUCUGCCACGUANUACUUCGCAGACCUUGAGGUGGCGUGCGUGGGCACUAACAAGUGGGUUGGCUGGUUGCCGAAUGGCGCGCCUGUCCCGCGGGAGGUUGGCGACAACCCAGUCGUCUUCUCCCACAACGGGACGACCCGCUUCGCCCUGCCCUUCACAGCCCCACACCGUGUUCUGGCAACAGUUUACAACGGUGAUUGCAAGUACAAACCAACCAAUGAGGACACUCGGACCAACAUCAGGGGUGACCUCGCGACACUGGCCGCGCGCGUCCGCGAGCAGUCGCACAUCCCAACAACCUUCAACUAUGGAAUCAUUCUGACUGAAGCAGAAGUGGACGUCUAUGUGCGCAUGAAGCGGGCGGAGCUUUACUGCCCUCGCCCCGUGUUGACCACGUAUGACCAUGCUUUAGCUGACAGGUACAAAGUUUCGCUUAUCGCGCCUGAAAAGCAGAUGGCG
		</sequence>
		<sequence>
			<taxon idref="NIG/3/80"/>
			ACAACCAGCGCAGGUGAAGGGGCAGACGUGGUGACCGUCGACACCGCUGCACACGGCGGUAACCAGAGACGGACACGCCGCGUUCACACGGACGUGGCGUUCCUUCUGGACAGGUUCACACUGGUGGGAAAAACACGGGACAACAAAAUGGUACUUGACAUGCUCAAGACUAAGGAGAAAGCACUGGUGGGCGCGAUCCUGCGUUCUGCCACGUACUACUUCGCAGACCUUGAGGUGGCGUGCGUGGGCACUAACAAGUGGGUUGGCUGGUUGCCGAAUGGCGCGCCUGUCCCGCGGGAGGUUGGCGACAACCCAGUCGUCUUCUCCCACAACGGGACGACCCGCUUCGCCCUGCCCUUCACCGCCCCACACCGUGUUCUGGCAACAGUUUACAACGGUGAUUGCAAGUACAAACCAACCAAUGAGGACACUCGGACCAACAUCAGGGGUGACCUCGCGACACUGGCCGCGCGCGUCCGCGAGCAGUCGCACAUCCCAACAACCUUCAACUAUGGAAUCAUUCUGACUGAAGCAGAAGUGGACGUCUAUGUGCGCAUGAAGCGGGCGGAGCUUUACUGCCCUCGCCCCGUGUUGACCACGUAUGACCAUGCUUUAGCUGACAGGUACAAAGUUUCGCUUAUCGCGCCUGAAAAGCAGAUGGCG
		</sequence>
		<sequence>
			<taxon idref="NIG/10/81"/>
			ACAACCAGCGCAGGUGAAGGGGCAGACGUAGUGACCGUCGACACCGCUGCACACGGCGGUAACCAGAGACGGACACGCCGCGUUCACACAGACGUGGCGUUCCUUCUGGACAGGUUCACACUGGUGGGAAAAACACGGGACAACAAAAUGGUACUUGACAUGCUCAAGACUAAGGAGAAAGCACUGGUGGGCGCGAUCCUGCGUUCUGCCACGUACUACUUCGCAGACCUUGAGGUGGCGUGCGUGGGCACUAACAAGUGGGUUGGCUGGUUGCCGAAUGGCGCGCCUGUCCCGCGGGAGGUUGGCGACAACCCAGUCGUCUUCUCCCACAACGGGACGACCCGCUUCGCCCUGCCCUUCACCGCCCCACACCGUGUUCUGGCAACAGUUUACAACGGUGAUUGCAAGUACAAACCAACCAAUGAGGACACUCGGACCAACAUCAGGGGUGACCUCGCGACACUGGCCGCGCGCAUCCGCGAGCAGUCGCACAUCCCAACAACCUUCAACUAUGGAAUCAUUCUGACUGAAGCAGAAGUGGACGUCUAUGUGCGCAUGAAGCGGGCGGAGCUUUACUGCCCUCGCCCCGUGUUGACCACGUAUGACCAUGCUUUAGCUGACAGGUACAAAGUUUCGCUUAUCGCGCCUGAAAAGCAGAUGGCG
		</sequence>
		<sequence>
			<taxon idref="TAN/2/77"/>
			ACCACATCGGCGGGTGAGGGCGCGGAGCCCGTAACCACCGACGCATCACAGCACGGTGGTGGACGCCGCACCGCTCGCAGGCACCACACTGACGTCTCGTTCATACTCGACCGGTTCACCCTGGTTGGGAAAACTGTGGACAACAAATTGACACTGGACCTGCTCCAGACCAAGGAGAAAGCACTGGTGGGCGCAATCCTGCGCGTCGCCACGTACTATTTCTCGGACTTGGAGGTGGCGTGTGTTGGCGAGAACAAATGGGTTGGGTGGACACCGAATGGTGCACCAGAACTCAGTGAGGTTGGCGACAACCCAGTCGTCTTTTCTCACAATGGGACCACCCGTTTTGCCCTGCCCTACACCGCCCCGCACAGGTGTCTTGCCACTGTTTACAACGGTGACTGCAGGTACAAACCAACCACCGAGTCACCGCGGACCCACATACGCGGTGATCTCGCGACGCTCGCCGAGCGTATCGCCAGTGAAACACACATCCCAACCACCTTTAATTATGGCAGGATTTACACAGAGGCAGAAGTCGATGTGTATGTGAGGATGAAGCGGGCGGAAGTCTACTGTCCACGCCCAGTGCTTACCCACTACAACCACCAGGGAAAGGACCGCTACAAAACGGCCCTGACCAAACCTGCCAAACAACTGTGC
		</sequence>
		<sequence>
			<taxon idref="K66/80"/>
			ACCACATCGGCGGGTGAGGGCGCGGAGCCCGTGACCACCGACGCATCACAGCACGGTGGTGGACGCCGCACCGCACGCAGGTACCACACTGACGTCTCGTTCATACTCGACCGGTTCACCCTGGTTGGGAAGACTGTGAACAACAAACTGACACTGGACCTGCTCCAAACCAAGGAGAAAGCACTGGTGGGCGCAATCCTGCGCGCTGCCACGTACTACTTCTCGGATTTGGAGGTGGCATGTGTTGGCACGAACAAGTGGGTTGGCTGGACGCCGAATGGCGCGCCAGAGCTCAGTGAGGTTGGCGACAATCCAGTCGTCTTCTCTCGCCACGGGACCACCCGCTTCGCCTTGCCCTACACTGCTCCACACAGGTGTCTTGCCACCGCCTACAACGGTGACTGCAAGTACAAACCAAATCACGAGGCACCGCGAACAAACATCCGCGGAGACCTCGCGACGCTCGCTACGCGCATCGCTAGCGAGACGCACATTCCAACCACCTTCAACTACGGCAGGATCTACACGGAGGCGGAAGTCGACGTGTACGTGAGAATGAAACGGGCGGAGCTTTATTGCCCCCGTCCGGTATTGACTCACTACGATCACCAAGGGAAGGACCGCTACAAAGTGGCCCTGACAAAACCTGCCAAACAACTGTGC
		</sequence>
		<sequence>
			<taxon idref="TAN/3/80"/>
			ACCACTTCGGCGGGCGAGGGTGCGGAACCCGTCACCACCGATGCGTCACAACACGGTGGTGGTCGCCGTGTCACTCGCAGACACCACACTGACGTCTCGTTCATACTCGACCGGTTCACCCTGGTTGGGAAGACTGTGAAAAACAGACTGACACTGGACCTGCTCCAAACCAAGGAGAAAGCACTGGTGGGCGCAATCCTGCGCGCTGCCACGTACTACTTCTCGGACTTGGAGGTGGCGTGTGTTGGCGTGAACGGATGGGTCGGCTGGACGCCGAACGGCGCACCAGAGCTCAGTGAGGTGGGCGACAACCCAGTCGTCTTCTCTCACAACGGGACCACCCGTTTCGCTTTGCCCTACACTGCCCCACACAGGTGTCTTGCCACCACCTACAACGGTGACTGCAAGTACAAGCCAACTGGTGAAGCACCGCGGACCCACATCCGTGGTGACCTTGCAACACTCGCTGAGCGCATTGCCAGCGAGACTCATATTCCGACCACTTTTAACTATGGCAGGATCTACACGCAGGCGGAAGTCGACGTGTACGTGAGGATGAAGCGAGCGGAGCTTTACTGCCCCCGCCCCGTGCTGACCCACTATGACCATCAGGGCAGGGACCGCTACAAAGTGGCCCTAACCAAACCTGCCAAACAACTGTGC
		</sequence>
		<sequence>
			<taxon idref="K110/81"/>
			ACTACATCGGCGGGTGAGGGCGCGGAGCCCGTGACCACCGATGCATCACAGCACGGTGGTGGGCGCCGCACCGCTCACAGGCACCACACTGATGTCTCGTTCATACTCGACCGGTTCACCCTGGTCGGGAAGACTGTGGACAACAAACTGACACTGGACCTGCTCCAAACCAAGGAGAAAGCACTGGTGGGCGCAATCCTGCGCGCCGCCACGTACTACTTCTCGGACTTGGAGGTGGCATGTGTTGGCACGAACAAATGGGTTGGCTGGACACCAAATGGTGCACCAGAACTTGCTGAGGTTGGCGACAACCCAGTTGTCTTCTCTCACAACGGAGCCACCCGTTTTGCTTTGCCTTACACTGCCCCACACAGGTGTCTTGCTACCGCCTACAACGGCGACTGCAAGTACAAGCCAAACCAAGAGCCACCGCGGACACACATCCGCGGAGACCTCGCACAACTCGCTGCACGCATTGCTAGCGAAACACACATTCCAACCACCTTCAACTACGGCAGGATCTACACAGAGGCGGAGGTCGATGTGTACGTGAGGATGAAGCGGGCGGAGCTCTACTGCCCCCGCCCGTTGCTGACACACTATGAACACCGAGGGAAGGACCGCTACAAAGTGGCCCTCACAAAGCCTGCCAAACAATTGTGC
		</sequence>
		<sequence>
			<taxon idref="KEN/9/91"/>
			ACCACATCGGCGGGTGAGGGCGCGGAGCCCGTGACCACCGACGCTACACAGCACGGTGGTGGACGCCGCACCGCTTACAGGCACCACACTGACGTCTCATTCATACTTGACCGGTTCACCCTGGTCGGGAGGACTCAGAACAACAGACTGACACTGGACCTGCTCCAAACCAAGGAGAAAGCACTGGTGGGCGCAATCCTGCGCGCTGCCACGTACTACTTCTCGGACTTGGAGGTGGCATGTGTTGGCGTGAACAAGTGGGTTCGGTGGACGCCGAATGGCGCGCCGGAGCTCAGTGAGGTCGGCGACAACCCAGTCGTCTTCTCTCACAACGGGACCACCCGCTTTGCTTTGCCTTACACTGCCCCACACAGGTGTCTTGCCACCGCCTACAACGGCGACTGCAAGTACAAGCCAAACACTGAGGCACCGCGAACGCACATTCGCGGGGACCTTGCAACACTCGCTGAGCGCATCGCCAGTGAGACGCACATTCCAACTACCTTCAACTATGGCAGGCTCTACACGGAGGCGGATGTCGACGTGTACGTGAGAATGAAACGGGCGGAGCTTTACTGCCCCCGTCCGGTGTTGACTCACTATGACCATAAGGGGAACGACCGCTACAAAGTGGCCCTGACAAAGCCTGCTAAACAACTGTGC
		</sequence>
		<sequence>
			<taxon idref="KEN/11/91"/>
			ACCACATCGGCGGGTGAGGGCGCGGAGCCCGTGACCACCGACGCTACACAGCACGGTGGTGGACGCCGCACCGCTTACAGGCACCACACTGACGTCTCATTCATACTTGACCGGTTCACCCTGGTCGGGAGGACTCAGAACAACAGACTGACACTGGACCTGCTCCAAACCAAGGAGAAAGCACTGGTGGGCGCAATCCTGCGCGCTGCCACGTACTACTTCTCGGACTTGGAGGTGGCATGTGTTGGCGTGAACAAGTGGGTTCGGTGGACGCCGAACGGCGCGCCGGAGCTCAGTGAGGTCGGCGACAACCCAGTCGTCTTCTCTCACAACGGGACCACCCGCTTTGCTTTGCCTTACACTGCCCCACACAGGTGTCTTGCCACCGCCTACAACGGCGACTGCAAGTACAAGCCAAACACTGAGGCACCGCGAACTCACATTCGCGGGGACCTTGCAACACTCGCTGAGCGCATCGCCAGTGAGACGCACATTCCAACTACCTTCAACTATGGCAGGCTCTACACGGAGGCGGATGTCGACGTGTACGTGAGAATGAAACGGGCGGAGCTTTACTGCCCCCGTCCGGTGTTGACCCACTATGACCACAAGGGGAACGACCGCTACAAAGTGGCCCTGACAAAGCCTGCTAAACAACTGTGC
		</sequence>
		<sequence>
			<taxon idref="TAN/5/96"/>
			ACCACATCGGCGGGTGAGGGCGCGGAGCCCGTAACCACCGACGCATCACAGCACGGTGGTGGACGCCGCACCGCTCGCAGGCACCACACTGACGTCTCGTTCATACTCGACCGGTTCACCCTGGTTGGGAAAACTGTGGACAACAAATTGACACTGGACCTGCTCCAGACCAAGGAGAAAGCACTGGTGGGCGCAATCCTGCGCGCTGCCACGTACTACTTCTCGGATTTGGAGGTGGCATGTGTTGGCACGAACAAGTGGGTTGGCTGGACGCCGAATGGCGCGCCAGAACTTAGTGAGGTCGGCGACAATCCAGTCGTCTTCTCTCGCAACGGAACCACCCGCTTTGCTTTGCCCTACACTGCCCCACACAGGTGTCTTGCCACCGCCTACAACGGCGACTGCAAGTACAAACCAAACCATGAGACACCGCGGACACACATCCGCGGAGACCTCGCAACGCTCGCTACGCGCATCGCTAGCGAGACGCACATTCCAACCACCTTCAACTACGGCAGGATCTACACGGAGGCGGAAGTCGACGTGTACGTGAGAATGAAACGGGCGGAGCTTTACTGCCCCCGCCCGGTGTTGACTCACTACGAACACCAAGGGAAGGACCGCTACAAGGTGGCCCTGACAAAACCTGCCAAACAATTGTGC
		</sequence>
		<sequence>
			<taxon idref="TAN/19/96"/>
			ACCACATCGGCGGGTGAAGGCGCAGAGCCCGTGACTACCGATGCATCACAGCACGGTGGTGGGCGCCGCGCCGCTCGCAGGCAGCACACTGACGTGTCTTTCCTCCTTGACCGGTTCACCCTGGTCGGGAAGACTGTCAACAACAAACTGACACTGGACCTGCTCCAGACCAAGGAGAAAGCACTTGTGGGCGCAATCCTGCGCGCTGCCACGTACTACTTCTCGGACTTGGAGGTGGCATGTGTTGGCACGAACAAGTGGGTTGGTTGGACACCGAACGGTGCGCCAGAACTCAATGAGGTCGGCGACAACCCAGTCGTCTTCTCTCACAACGAGACCACCCGCTTTGCTCTGCCATACACTGCCCCACACAGATGTCTTGCTACTGCCTACAACGGCGACTGCAAGTACAAACCAAACAGTGAGGCACCGCGGACGCACATCCGTGGGGATTTCGCAACACTCGCTGAGCGCATCGCTAGCGAGACACACATTCCAACCACCTTCAACTACGGCAGGATCTACACGGAGGCGGAAGTCGACGTGTACGTGAGGATGAAACGAGCGGAGCTTTATTGTCCCCGCCCGGTGCTGACTCACTATGACCACCAAGGTAAGGACCGCTACAAAGTGGCCCTGACAAAGCCTGCCAAGCAACTGTGC
		</sequence>
		<sequence>
			<taxon idref="UGA/1/97"/>
			ACAACTTCGGCCGGTGAAGGTGCTGAACCAGTCACAACTGATGCCTCACAACATGGTGGTAACGCCCGTCCCACACGGCGATACCACACCAATGTTGAGTTCTTGCTTGACCGTTTCACGCTCATAGGCAAGACACACAACAACAAAATGGTTTTGGACATGCTACGGACCGAGAAGAAGGCCCTGGTGGGTGCAATCCTGCGCTCCGCCACGTACTACTTCTCGGACTTGGAAGTGGCCTGCGTTGGCACGAACGAGTGGGTTGGCTGGGTTCCCAACGGGACGCCCGACGTCAGCGAGGTGGGCGACAATCCAGTCGTCTTTTCCCGCGATGGCGCAACCCGCTTTGCATTGCCATTCACAGCGCCGCACAGAGTCGTGGCGACATCGTACAACGGCAACTGCAAGTACCAAGACCAGAGCACAACACCGCTCACCCACGTCCGTGGGGACTTGGCTACTCTGGCTGAAAGAATCGCCCAGAATGCTCACATTCCTACCTCCTTTAATTACGGCCAGATTTATACCGAGGCCGAAGTGGACGTGTACGTGCGGATGAAGCGGGCTGAGACTTACTGTCCCAGGCCACTACTGACGCACTACGACCACGCTGGCAAGAACAGGTACAAGACCAAACTGGTAGCACCAGCCAAACAGCTCTGT
		</sequence>
		<sequence>
			<taxon idref="KEN/4/98"/>
			ACCACATCGGCGGGCGAGGGCGCGGATCCAGTGACCACCGACGCTACACAGCACGGTGGTGGACGCCGCACTGCTCGCAGGCACCACACTGATGTCTCGTTCTTACTTGACCGGTTCACCCTGGTCGGGAAGACCCAAAACAACAGACTGACACTGGACCTGCTCCAAACCAAGGAGAAAGCACTGGTGGGCGCAATCCTGCGTGCTGCCACGTACTACTTCTCGGATTTGGAGGTGGCGTGTGTTGGCGAGAACAAGTGGGTCGGCTGGACGCCTAATGGCGCGCCAGAGCTCAGTGAAGTCGGCGACAATCCAGTCGTCTTCTCTCACAACGGGACCACCCGCTTTGCTTTGCCTTACACTGCCCCACACAGGTGTCTTGCTACCGCCTACAACGGCGACTGCAAGTACAAGCCAAATGCTGAGGCACCGCGAACGCACATTCGCGGGGACCTTGCAGTGCTCGCTGAGCGCATCGCCAGTGAGACGCACATCCCAACTACCTTCAACTATGGCAGGATTTACACGGAGGCGGATGTCGACGTGTACGTGAGAATGAAACGGGCGGAGCTTTACTGCCCCCGTCCGGTGTTAACTCACTATGACCACAAAGGGCGCGACCGCTACAAAGTGGCCCTGACAAAGCCTGCTAAACAATTGTGC
		</sequence>
		<sequence>
			<taxon idref="K58/99"/>
			ACCACATCGGCGGGTGAGGGCGCGGAACCTGTGACCACCGACGCATCACAGCACGGTGGTGGGCGCCGCACCGCTCGCAGGTACCACACTGACGTGTCATTCCTCCTCGACCGGTTCACTCTGGTCGGGAAGACTGTGGACAACAGACTGACACTGGACATGCTCCAGACCAAGGAGAAAACACTGGTGGGCGCAATCCTGCGCGCTGCTACGTACTACTTCTCGGACTTGGAGGTGGCGTGTGTTGGCACAAACAAGTGGGTTGGCTGGACACCGAACGGTGCACCGGAACTCAGTGAGGTAGGCGACAATCCAGTCGTCTTCTCCCACAACGGAGCCACCCGCTTTGCTCTGCCCTACACCGCCCCGCACAGGTGTCTCGCCACGACATACAATGGCAACTGCAAATACAAACCAACCAGCGAGGGACCCCGAACAAACAACCGCGGGGATCTCGCAACACTCGCTGAGCGCATTGCTAGCGAGACACACATTCCAACCACCTTTAACTACGGCAGGATCTACACAGAGGCGGAAGTCGATGTGTACGTGAGAATGAAGCGGGCGGAGCTTTACTGCCCTCGCCCGGTGCTGACTCACTACGACCACCAAGGCAAGGACCGCTATAAAGTGGCCCTGACAAAACCTGCCAAGCAACTGTGC
		</sequence>
		<sequence>
			<taxon idref="K96/99"/>
			ACCACATCGGCGGGTGAAGGCGCAGAGCCCGTGACTACCGATGCATCACAGCACGGTGGTGGGCGCCGCGCCGCTCGCAGGCAGCACACTGACGTGTCTTTCCTCCTTGACCGGTTCACCCTGGTCGGGAAGACTGTCAACAACAAACTGACACTGGACCTGCTCCAGACCAAGGAGAAAGCACTGGTGGGCGCAATCCTGCGTGCTGCCACGTACTACTTCTCGGACTTGGAGGTGGCATGTGTTGGCACGAACAAGTGGGTTGGCTGGACACCGAACGGTGCGCCAGAACTCAATGAGGTCGGCGACAACCCAGTCGTCTTCTCTCACAACGAGACCACCCGCTTTGCTCTGCCATACACTGCCCCACACAGATGTCTTGCTACTGCCTACAACGGCGACTGCAAGTACAAACCAAACAGTGAGGCACCGCGGACACACGTCCGTGGGGATCTCGCAACACTCGCTGAGCGCATCGCTAGCGAGACACACATTCCAACCACCTTCAACTACGGCAGGATCTACACGGAGGCGGAAGTCGACGTGTATGTGAGGATGAAACGAGCGGAGCTTTATTGTCCCCGCCCGGTGCTGACTCACTATGACCACCAAAGTAAGGACCGCTACAAAGTGGCCCTGACAAAGCCTGCCAAGCAACTGTGC
		</sequence>
		<sequence>
			<taxon idref="K114/99"/>
			ACCACATCGGCGGGTGAAGGCGCAGAGCCCGTGACTACCGATGCATCACAGCACGGTGGTGGGCGCCGCGCCGCTCGCAGGCAGCACACTGACGTGTCTTTCCTCCTTGACCGGTTCACCCTGGTCGGGAAGACTGTCAACAACAAACTGACACTGGACTTGCTCCAGACCAAGGAGAAAGCACTGGTGGGCGCAATCCTGCGCGCTGCCACGTACTACTTTTCGGACTTGGAGGTGGCATGTGTTGGCACGAACAAGTGGGTTGGCTGGACACCGAACGGTGCGCCGGAACTCAATGAGGTCGGCGACAACCCAGTCGTCTTCTCTCACAACGAGACCACCCGCTTTGCTCTGCCATACACTGCCCCACACAGATGTCTTGCTACTGCCTACAACGGCGACTGCAAGTACAAACCAAACAGTGAGGCACCGCGGACACACGTCCGTGGGGATCTCGCAACACTCGCTGAGCGCATCGCTAGTGAGACACACATTCCAACCACCTTCAACTACGGCAGGATCTACACGGAGGCGGAAGTCGACGTGTATGTGAGGATGAAACGAGCGGAGCTTTATTGTCCCCGCCCGGTGCTGACTCACTATGACCACCAAGGTAAGGACCGCTACAAAGTGGCCCTGACAAAGCCTGTCAAGCAACTGTGC
		</sequence>
		<sequence>
			<taxon idref="TAN/37/99"/>
			ACCACTTCGGCGGGCGAGGGTGCGGAGCCCGTCACCACCGATGCGTCACAACACGGTGGTGGTCGCCGTGTCGCTCGCAGACACCACACTGACGTCTCGTTCATACTCGACCGGTTCACCCTGGTTGGGAAGACTGTGAACAACAGACTGACACTGGACCTGCTCCAAACCAAGGAGAAAGCACTGGTGGGCGCAATCCTGCGCGCTGCCACGTACTACTTCTCGGACTTGGAGGTGGCGTGTGTTGGCGTGAACGGATGGGTCGGCTGGACGCCGAACGGCGCACCAGAGCTCAGTGAGGTGGGCGACAACCCAGTCGTCTTCTCTCACAACGGGACCACCCGTTTCGCTTTGCCCTACACTGCCCCACACAGGTGTCTTGCCACCACCTACAACGGTGACTGCAAGTACAAGCCAACTGGTGAAGCACCGCGGACCCACATCCGTGGTGACCTTGCAACACTCGCTGAGCGCATTGCCAGCGAGACTCATATTCCAACCACTTTTAACTATGGCAGGATCTACACGCAGGCGGAAGTCGACGTGTACGTGAGGATGAAGCGGGCGGAGCTTTACTGCCCCCGCCCCGTGCTGACCCACTATGACCATCAGGGCAGGGACCGCTACAAAGTGGCCCTAACCAAACCTGCCAAACAACTGTGC
		</sequence>
		<sequence>
			<taxon idref="TAN/51/99"/>
			ACCACATCGGCGGGTGAAGGCGCAGAGCCCGTGACTACCGATGCATCACAGCACGGTGGTGGGCGCCGCGCCGCTCGCAGGCAGCACACTGACGTGTCTTTCCTCCTTGACCGGTTCACCCTAGTCGGGAAGACTGTCAACAACAAACTGACACTGGACCTGCTCCAGACCAAGGAGAAAGCACTGGTTGGCGCAATCCTGCGCGCTGCCACGTACTACTTCTCGGACTTGGAGGTGGCATGTGTTGGCACGAACAAGTGGGTTGGCTGGACACCGAACGGTGCGCCAGAACTCAATGAGGTCGGCGACAACCCAGTCGTCTTCTCTCACAACGAGACCACCCGCTTTGCTCTGCCATACACTGCCCCACACAGATGTCTTGCTACTGCCTACAACGGCGACTGCAAGTACAAACCAAACAGTGAGGCACCGCGGACACACTTCCGTGGGGATCTCGCAACACTCGCTGAGCGCATCGCTAGCGAGACACACATTCCAACCACCTTCAACTACGGCAGGATCTACACGGAGGCGGAAGTCGACGTGTATGTGAGGATGAAACGAGCGGAGCTTTATTGTCCCCGCCCGGTGCTGACTCACTATGACCACCAAGGTAAGGACCGCTACAAAGTGGCCCTGACAAAGCCTGCCAAGCAACTGTGC
		</sequence>
		<sequence>
			<taxon idref="TAN/60/99"/>
			ACAACCAGCGCAGGTGAAGGGGCAGACGTGGTGACCGTCGACGCCGCCGCACACGGTGGTAACCAGAGACGGACACGCCGCGTTCACACGGACGTAGCGTTCCTTCTGGACAGGTTCACGCTGGTGGGAAAAACACAGGACAACAAAATGGTACTTGACATGCTCAAGACCAAGGAGAAAGCACTGGTGGGCGCAATCCTGCGCGCTGCCACGTACTACTTCTCGGACTTGGAGGTGGCATGTGTTGGCACGAACAAGTGGGTTGGCTGGACACCGAACGGTGCGCCAGAACTCAATGAGGTCGGCGACAACCCAGTCGTCTTCTCTCACAACGAGACCACCCGCTTTGCTCTGCCATACACTGCCCCACACAGATGTCTTGCTACTGCCTACAACGGCGACTGCAAGTACAAACCAAACAGTGAGGCACCGCGGACGCACATCCGTGGGGATTTCACGACACTCGCTGAGCGCATCGCTAGCGAGACACACATTCCAACCACCTTCAACTACGGCAGGATCTACACGGAGGCGGAAGTCGACGTGTATGTGAGGATGAAACGAGCGGAGCTTTATTGTCCCCGCCCGGTGCTGACTCACTATGACCACCAAGGTAGGGACCGCTACAAAGTGGCCCTGACAAAGCCTGCCAAGCAACTGTGC
		</sequence>
		<sequence>
			<taxon idref="UGA/3/99"/>
			ACCACGTCAGCCGGTGAGGGTGCTGAACCCGTTACCACGGATGCCTCCCAACACGGCGGCACTAGCAGGCGAGTGCGACGTCAACACACCGATGTCAGCTTCCTGTTGGACCGCTTCACACTAATTGGGAAGACACACGACAACAAACTTGTTCTTGATCTGCTCCAGACCAAGGAGAAGGCACTGGTGGGCGCAATCCTGCGTTCTGCCACGTACTACTTCTCGGATCTGGAAGTTGCGTGTGTGGGCACTAACAAGTGGGTTGGATGGACACCTAACGGTGCGCCACAGCTAACCGAGGTAGGTGACAACCCCAGTCATTTCTCGCACAACGGCACAACCCGCTTTGCATTGCCATACACTGCACCCCACAGGTTGCTGGCCACCGTGTACAACGGTGATTGCAAGTACAAGCCCACTGAACAACCACCGCGAACCAACATCCGCGGTGACTTGGCGGTGCTTGCCCAACGCATTGCCAGCAAAACACACATTCCCACCAGTTTCAACTACGGTCAAATTTACACCGAGAGCGAAGTGGACGTGTACGTGCGAATGAAGAGGGCCGAGCTGTATTGCCCGCGCCCCGTTCTCACGCACTATGACCACGGAGACAAAGACCGCTACAAGATTGAACTGGTAAAACCAGCAAAACAACTGGAA
		</sequence>
		<sequence>
			<taxon idref="UGA/7/99"/>
			ACCACGTCAGCCGGTGAGGGTGCTGAACCCGTTACCACGGATGCCTCCCAACACGGCGGCACTAGCAGGCGAGTGCGACGTCAACACACCGATGTCAGCTTCCTGTTGGACCGCTTCACACTAATTGGGAAGACACACAACAACAAACTTGTTCTTGATCTGCTCCAGACCAAGGAGAAGGCACTGGTGGGCGCAATCCTGCGTTCTGCCACGTACTACTTCTCGGATCTGGAAGTTGCGTGTGTGGGCACTAACAAGTGGGTTGGATGGACACCTAACGGTGCGCCACAGCTAACCGAGGTAGGTGACAACCCAGTCATCTTCTCGCACAACGGCACAACCCGCTTTGCATTGCCATACACTGCACCCCACAGGTTGCTGGCCACCGTGTACAACGGTGATTGCAAGTACAAGCCCACTGAACAACCACCGCGAACCAACATCCGCGGTGACTTGGCGGTGCTTGCCCAACGCATTGCCAGCGAAACACACATTCCCACCAGTTTCAACTACGGTCAAATTTACACCGAGAGCGAAGTGGACGTGTACGTGCGAATGAAGAGGGCCGAGCTGTATTGCCCGCGCCCCGTTCTCACGCACTATGACCACGGAGACAAAGACCGCTACAAGATTGAACTGGTAAAACCAGCAAAACAACTGTGC
		</sequence>
		<sequence>
			<taxon idref="ZIM/23/03"/>
			ACCACCTCGGCGGGTGAGGGCGCAGACCCTGTCACTACCGACGCCTCACAGCACGGTGGTGACCGGCGCGCCACACGCAGACAACACACAGACGTTGCGTTCCTTCTTGACCGATTCACACTAATCGGTAAGACACAGGGCCGCAGGTTGACACTAGACCTGCTCCAGACCAAGGAAAAAGCACTGGTGGGCGCAATCCTGCGCGCCGCCACGTACTACTTCTCAGATCTGGAAGTAGCGTGTGTTGGCATGAACAAATGGGTCGGTTGGACTCCCAACGGAGCCCCAGAGTTGGATGAGGTGGGCGACAACCCAGTCGTCTTCTCACACAACGGCGCCACCCGCTTTGCTCTGCCCTACACTGCTCCACACAGGTGTTTGGCCACCACTTACAACGGTGACTGCAAGTACAAACCAAGTGAACAAGCCCCTCGGACCAACATCCGCGGAGACCTTGCGACGCTCGCAGAGCGCATCGCAACGGAAACGCACATTCCAACCACCTTCAACTACGGCAGGATTTACACTGATGAAGAAACTGACGTGTACGTGAGGATGAAGCGGGCGGAGCTCTACTGCCCGCGCCCGTTGCTCACCAGGTACGAGCACGGCGGGAAAGACCGTTACAAGGTGGCCCTCACCAAACCTGCCAAACAATTGTGC
		</sequence>
		<sequence>
			<taxon idref="K57/05"/>
			ACCACATCGGCGGGTGAGGGCGCGGAACCTGTGACCACCGACGCATCACAGCACGGTGGTGGGCGCCGCACCGCTCGCAGGTACCACACTGACGTGTCATTCCTCCTCGACCGGTTCACTCTGGTCGGGAAGACTGTGGACAACAGACTGACACTGGACATGCTCCAGACCAAGGAGAAAACACTGGTGGGCGCAATCCTGCGCGCTGCTACGTACTACTTCTCGGACTTGGAGGTGGCGTGTGTTGGCACAAACAAGTGGGTTGGCTGGACACCGAACGGTGCACCGGAACTCAGTGAGGTAGGCGACAATCCAGTCGTCTTCTCCCACAACGGAACCACCCGCTTTGCTCTGCCCTACACCGCCCCGCACAGGTGTCTCGCCACGACATACAATGGCAACTGCAAATACAAACCAACCAGCGAGGGACCCCGAACAAACAACCGCGGGGATCTCGCAACACTCGCTGAGCGCATTGCTAGCGAGACACACATTCCAACCACCTTTAACTACGGCAGGATCTACACAGAGGCGGAAGTCGATGTGTACGTGAGAATGAAGCGGGCGGAGCTTTACTGCCCTCGCCCGGTGCTGACTCACTACGACCACCAAGGCAAGGACCGCTATAAAGTGGCCCTGACAAAACCTGCCAAGCAACTGTGC
		</sequence>
		<sequence>
			<taxon idref="K67/05"/>
			ACCACATCGGCGGGTGAGGGCGCGGAACCTGTGACCACCGACGCATCACAGCACGGTGGTGGGCGCCGCACCGCTCGCAGGTATCACACTGACGTGTCATTCCTCCTCGACCGGTTCACTCTGGTCGGGAAGACTGTGGACAACAGACTGACACTGGACATGCTCCAGACCAAGGAGAAAACACTGGTGGGCGCAATCCTGCGCGCTGCTACGTACTACTTCTCGGACTTGGAGGTGGCGTGTGTTGGCACAAACAAGTGGGTTGGTTGGACACCGAACGGTGCACCGGAACTCAGTGAGGTAGGCGACAATCCAGTCGTCTTCTCCCACAACGGAACCACCCGCTTTGCTCTGCCCTACACCGCCCCACACAGGTGTCTCGCCACAACATACAATGGCAACTGCAAGTACAAACCAACCAGCGAGGGGCCCCGAACAAACATCCGCGGGGATCTCGCAACACTCGCTGAGCGCATTGCCAGCGAGACACACATTCCAACCACCTTCAACTACGGTAGGATCTACACAGAGGCGGAAGTCGATGTGTACGTGAGAATGAAGCGGGCGGAGCTTTACTGCCCTCGCCCGGTGCTGACTCACTACGACCACCAAGGCAAGGACCGCTATAAAGTGGCCCTGACAAAACCTGCCAAGCAACTGTGC
		</sequence>
		<sequence>
			<taxon idref="K10/06"/>
			ACCACATCGGCGGGTGAGGGCGCGGAACCTGTGACCACCGACGCATCACAGCACGGTGGTGGGCGCCGCACCGCTCGCAGGTACCACACTGACGTGTCATTCCTCCTCGACCGGTTCACTCTGGTCGGGAAGACTGTGGACAACAGACTGACACTGGACATGCTCCAGACCAAGGAGAAAACACTGGTGGGCGCAATCCTGCGTGCTGCTACGTACTACTTCTCAGACTTGGAGGTGGCGTGTGTTGGCACAAACAAGTGGGTCGGCTGGACACCGAACGGTGCACCGGAACTCAGTGAGGTAGGCGACAATCCAGTCGTCTTCTCCCACAACGGAACCACCCGCTTTGCTCTGCCCTACACCGCCCCGCACAGGTGTCTCGCCACGACATACAATGGCAACTGCAAATACAAACCAACCAGCGAGGGACCCCGAACAAACAACCGCGGGGATCTCGCAACACTCGCTGAGCGCATTGCTAGCGAGACACACATTCCAACCACCTTTAACTACGGCAGGGTTTACACAGAGGCGGAAGTCGATGTGTACGTGAGAATGAAGCGGGCGGAGCTTTACTGCCCTCGCCCGGTGCTGACTCACTACGACCACCAAGGCAAGGACCGCTATAAAGTGGCCCTGACAAAACCTGCCAAGCAACTGTGC
		</sequence>
		<sequence>
			<taxon idref="K21/06"/>
			ACCACATCGGCGGGTGAAGGCGCAGAGCCCGTGACTACCGATGCATCACAGCACGGTGGTGGGCGCCGCGCCGCTCGCAGGCAGCACACTGACGTGTCTTTCCTCCTTGACCGGTTCACCCTGGTCGGGAAGACTGTCAACAACAAACTGACACTGGACCTGCTCCAGACCAAGGAGAAAGCACTGGTGGGCGCAATCTTGCGCGCTGCCACGTACTACTTCTCGGACTTGGAGGTGGCATGTGTTGGCACGAACAAGTGGGTTGGCTGGACACCGAACGGTGCGCCAGAACTCAATGAGGTCGGCGACAACCCAGTCGTCTTCTCTCACAACGAGACCACCCGCTTTGCTCTGCCATACACTGCCCCACACAGATGTCTTGCTACTGCCTACAACGGCGACTGCAAGTACAGACCAAACAGTGAGGCACCGCGGACGCACATCCGTGGGGATTTCGCAACACTCGCTGAGCGCATCGCTAGCGAGACACACATTCCAACCACCTTCAACTACGGCAGGATCTACACGGAGGCGGAAGTCGACGTGTATGTGAGGATGAAGCGAGCGGAGCTTTATTGTCCCCGCCCGGTGCTGACTCACTATGACCACCAAGGTAAGGACCGCTACAAAGTGGCCCTGACAAAGCCTGCCAAGCAACTGTGC
		</sequence>
		<sequence>
			<taxon idref="K28/06"/>
			ACCACATCGGCGGGTGAAGGCGCAGAGCCCGTGACTACCGATGCATCACAGCACGGTGGTGGGCGCCGCGCCGCTCGCAGGCAGCACACTGACGTGTCTTTCCTCCTTGACCGGTTCACCCTGGTCGGGAAGACTGTCAACAACAAACTGACACTGGACCTGCTCCAGACCAAGGAGAAAGCACTGGTGGGCGCAATCCTGCGCGCTGCCACGTACTACTTCTCGGACTTGGAGGTGGCATGTGTTGGCACGAACAAGTGGGTTGGCTGGACACCGAACGGTGCGCCAGAACTCAATGAGGTCGGCGACAACCCAGTCGTCTTCTCTCACAACGGGACCACCCGCTTTGCTCTGCCATACACTGCCCCACACAGATGTCTTGCTACTGCCTACAACGGCGACTGCAAGTACAAACCAAACAGTGAGGCACCGCGGACACACGTCCGTGGGGATCTCGCAACACTCGCTGAGCGCATCGCTAGCGAGACACACATTCCAACCACCTTCAACTACGGCAGGATCTACACGGAGGCGGAAGTCGACGTGTATGTGAGGATGAAACGAGCGGAGCTTTATTGTCCCCGCCCGGTGCTGACTCACTATGACCACCAAGGTAAGGACCGCTACAAAGTGGCCCTGACAAAGCCTGCCAAGCAACTGTGC
		</sequence>
		<sequence>
			<taxon idref="ETH/3/07"/>
			ACCACGAGTGCTGGTGAGGGCGCTGAAGTCGTGTCAACCGACGCGACCGCGCACGGTGGGAACCGCCGGAGAGCGAGACGAGTCCATACGGACGTGGCCTTCCTCCTTGACCGGTTCACGCTGATTGGCAAGACTGTTAACAACAAGATGGTACTTGACCTTCTCAAAACAAAGGAGAAAGCACTGGTTGGCGCAATCCTGCGATCAGCCACGTACTATTTCTCCGATCTGGAAGTGGCGTGCTTGGGCACGAACAAGTGGGTCGGGTGGCTCCCGAACGGAGCCCCCATGCCGACTGAAGTGGGCGACAACCCAGTCGTCTTCTCCACAAACGGCGCTACCCGTTTCGCTCTGCCTTTCACTGCCCCACACCGGCTTTTGGCAACACAATACGCCGGTGACTGCAAGTACAAGCAACAGCCCGAGACACCGCGCGAGAACATCCGCGGTGACCTCGCGACTCTGGCAGCCCGTATCAGCAGCGAGTCTCACATCCCAACCACTTTCAACTACGGGATCATCATCACTGAAGCTGAAGTGGATGTCTACGTGCGAATGAAGAGAGCCGAGCTCTACTGCCCGCGCTTTTTGCTGACCACGTATGACCACCAGACCGCTGAAAGATACAAGACGAAACTCGTCGCACCAGAGAAACAACTTGCA
		</sequence>
		<sequence>
			<taxon idref="KNP/196/91"/>
			ACCACAUCCGCUGGCGAAGGAGCGGAGCCUGUCACGACUGAUGCUUCCCAACACGGAGGCGACAGACGGACAACUCGUAGGCAUCACACUGAUGUGAGCUUCUUGCUCGACCGGUUCACACUGGUUGGUAAAACACAGGACAACAAACUGACACUAGACCUGCUCCAAACCAAGGAAAAAGCACUGGUUGGCGCAAUCCUGCGCGCAGCCACGUACUACUUCUCUGACUUGGAGGUUGCGUGUGUGGGUGACAACAAAUGGGUCGGCUGGACUCCCAACGGAGCUCCAGAACUUGCGGAAGUGGGCGACAACCCAGUCGUCUUUUCCAAAGGUAGAACCACCCGUUUUGCACUGCCCUACACCGCUCCACACAGGUGCUUGGCGACAGCCUACAACGGUGACUGCAAGUACAAACCCACUGGCACAGCUCCACGCGAAAACAUUCGUGGAGACCUCGCAACUCUCGCGGCGAGGAUUGCAAGUGAGACACACAUUCCAACCACCUUCAACUAUGGCAGGAUUUACACAGACACUGAGGUCGACGUGUACGUCAGGAUGAAGCGCGCGGAGCUCUACUGCCCGCGACCCGUUCUCACGCACUACGACCACGGUGGCAGGGAUCGCUACAGAACUGCGAUCACCAAACCUGUCAAACAGUUGUGC
		</sequence>
	</alignment>
	
		<!-- The unique patterns from 1 to end                                       -->
	<!-- npatterns=404                                                           -->
	<patterns id="patterns" from="1">
		<alignment idref="alignment"/>
	</patterns>

	
	<!-- START discrete traits                                                     --> 
         <!-- The general data type for trait                                       --> 
     <generalDataType id="geography"> 
         <!-- The list of sampling locations                                        --> 
         <!-- K = 6                                                                 --> 
                 <state code="Nigeria_Niger"/>  
                 <state code="Kenya_Tanzania"/>  
                 <state code="SouthernAfrica"/>  
                 <state code="Sudan"/>  
                 <state code="Uganda"/>
		 <state code="Ethiopia"/>    
      </generalDataType>

	<!-- 1 unique site pattern for locations                                   -->
	<attributePatterns id="geoPatterns" attribute="location">
		<generalDataType idref="geography"/>
		<taxa idref="taxa"/>
	</attributePatterns>                                                      --> 
  
         <!-- A prior assumption that the population size has remained constant       --> 
         <!-- throughout the time spanned by the genealogy.                           --> 
         <constantSize id="constant" units="years"> 
                 <populationSize> 
                         <parameter id="constant.popSize" value="90.0" lower="0.0" upper="Infinity"/> 
                 </populationSize> 
         </constantSize> 
          
         <!-- Construct a rough-and-ready UPGMA tree as an starting tree              --> 
         <upgmaTree id="startingTree"> 
                 <distanceMatrix correction="JC"> 
                         <patterns> 
                                 <alignment idref="alignment"/> 
                         </patterns> 
                 </distanceMatrix> 
         </upgmaTree> 
          
         <treeModel id="treeModel"> 
                 <coalescentTree idref="startingTree"/> 
                 <rootHeight> 
                         <parameter id="treeModel.rootHeight"/> 
                 </rootHeight> 
                 <nodeHeights internalNodes="true"> 
                         <parameter id="treeModel.internalNodeHeights"/> 
                 </nodeHeights> 
                 <nodeHeights internalNodes="true" rootNode="true"> 
                         <parameter id="treeModel.allInternalNodeHeights"/> 
                 </nodeHeights> 
         </treeModel> 
          
         <coalescentLikelihood id="coalescent"> 
                 <model> 
                         <constantSize idref="constant"/> 
                 </model> 
                 <populationTree> 
                         <treeModel idref="treeModel"/> 
                 </populationTree> 
         </coalescentLikelihood> 
          
         <!-- The uncorrelated relaxed clock (Drummond, Ho, Phillips & Rambaut, 2006) --> 
         <discretizedBranchRates id="branchRates"> 
                 <treeModel idref="treeModel"/> 
                 <distribution> 
                         <logNormalDistributionModel meanInRealSpace="true"> 
                                 <mean> 
                                         <parameter id="ucld.mean" value="0.0040" lower="0.0" upper="100.0"/> 
                                 </mean> 
                                 <stdev> 
                                         <parameter id="ucld.stdev" value="0.1" lower="0.0" upper="10.0"/> 
                                 </stdev> 
                         </logNormalDistributionModel> 
                 </distribution> 
                 <rateCategories> 
                         <parameter id="branchRates.categories" dimension="104"/> 
                 </rateCategories> 
         </discretizedBranchRates> 
          
         <rateStatistic id="meanRate" name="meanRate" mode="mean" internal="true" external="true"> 
                 <treeModel idref="treeModel"/> 
                 <discretizedBranchRates idref="branchRates"/> 
         </rateStatistic> 
          
         <rateStatistic id="coefficientOfVariation" name="coefficientOfVariation" mode="coefficientOfVariation" internal="true" external="true"> 
                 <treeModel idref="treeModel"/> 
                 <discretizedBranchRates idref="branchRates"/> 
         </rateStatistic> 
          
         <rateCovarianceStatistic id="covariance" name="covariance"> 
                 <treeModel idref="treeModel"/> 
                 <discretizedBranchRates idref="branchRates"/> 
         </rateCovarianceStatistic> 
          
         <!-- The HKY substitution model (Hasegawa, Kishino & Yano, 1985)             --> 
         <hkyModel id="hky"> 
                 <frequencies> 
                         <frequencyModel dataType="nucleotide"> 
                                 <alignment idref="alignment"/> 
                                 <frequencies> 
                                         <parameter id="hky.frequencies" dimension="4"/> 
                                 </frequencies> 
                         </frequencyModel> 
                 </frequencies> 
                 <kappa> 
                         <parameter id="hky.kappa" value="1.0" lower="0.0" upper="10"/> 
                 </kappa> 
         </hkyModel> 
          
         <!-- site model                                                              --> 
         <siteModel id="siteModel"> 
                 <substitutionModel> 
                         <hkyModel idref="hky"/> 
                 </substitutionModel> 
                 <gammaShape gammaCategories="8"> 
                         <parameter id="siteModel.alpha" value="0.5" lower="0.0" upper="5.0"/> 
                 </gammaShape> 
         </siteModel> 
          
         <treeLikelihood id="treeLikelihood"> 
                 <patterns idref="patterns"/> 
                 <treeModel idref="treeModel"/> 
                 <siteModel idref="siteModel"/> 
                 <discretizedBranchRates idref="branchRates"/> 
         </treeLikelihood> 
          
         <!-- START discrete traits                                                     --> 
         <!-- CTMC model for discrete state reconstructions             --> 
         <svsGeneralSubstitutionModel id="originModel" name="origin"> 
                 <dataType idref="geography"/> 
                 <frequencies> 
                         <frequencyModel id="geoFreqs" normalize="true"> 
                                 <dataType idref="geography"/> 
                                 <frequencies> 
                                         <parameter id="geoFreqs.frequencies" dimension="6"/> 
                                 </frequencies> 
                         </frequencyModel> 
                 </frequencies> 
                 <rates> 
                         <parameter id="rates" dimension="15" value="1.0"/> 
                 </rates> 
                 <rateIndicator> 
                         <parameter id="indicators" dimension="15" value="1.0"/> 
                 </rateIndicator> 
         </svsGeneralSubstitutionModel> 
  
         <sumStatistic id="nonZeroRates" name="nonZeroRateCount" elementwise="true"> 
                 <parameter idref="indicators"/> 
         </sumStatistic> 
  
         <productStatistic id="actualRates" elementwise="false"> 
                 <parameter idref="indicators"/> 
                 <parameter idref="rates"/> 
         </productStatistic> 
  
     <siteModel id="geoSiteModel"> 
         <substitutionModel> 
             <svsGeneralSubstitutionModel idref="originModel"/> 
         </substitutionModel> 
         <mutationRate> 
             <parameter id="geoSiteModel.mu" value="0.1" lower="0.0" upper="10.0"/> 
         </mutationRate> 
     </siteModel> 
  
     <ancestralTreeLikelihood id="geoTreeLikelihood"> 
         <patterns idref="geoPatterns"/> 
         <treeModel idref="treeModel"/> 
         <siteModel idref="geoSiteModel"/> 
         <svsGeneralSubstitutionModel idref="originModel"/> 
     </ancestralTreeLikelihood> 
         <!-- END discrete traits                                                       --> 
  
         <operators id="operators" optimizationSchedule="log"> 
                 <scaleOperator scaleFactor="0.75" weight="1"> 
                         <parameter idref="hky.kappa"/> 
                 </scaleOperator> 
                 <scaleOperator scaleFactor="0.75" weight="1"> 
                         <parameter idref="siteModel.alpha"/> 
                 </scaleOperator> 
                 <scaleOperator scaleFactor="0.75" weight="3"> 
                         <parameter idref="ucld.mean"/> 
                 </scaleOperator> 
                 <scaleOperator scaleFactor="0.75" weight="3"> 
                         <parameter idref="ucld.stdev"/> 
                 </scaleOperator> 
                 <upDownOperator scaleFactor="0.75" weight="3"> 
                         <up> 
                                 <parameter idref="ucld.mean"/> 
                         </up> 
                         <down> 
                                 <parameter idref="treeModel.allInternalNodeHeights"/> 
                         </down> 
                 </upDownOperator> 
                 <swapOperator size="1" weight="30" autoOptimize="false"> 
                         <parameter idref="branchRates.categories"/> 
                 </swapOperator> 
                 <scaleOperator scaleFactor="0.70" weight="5"> 
                         <parameter idref="constant.popSize"/> 
                 </scaleOperator> 
                 <scaleOperator scaleFactor="0.75" weight="3"> 
                         <parameter idref="treeModel.rootHeight"/> 
                 </scaleOperator> 
                 <uniformOperator weight="30"> 
                         <parameter idref="treeModel.internalNodeHeights"/> 
                 </uniformOperator> 
                 <subtreeSlide size="9.0" gaussian="true" weight="15"> 
                         <treeModel idref="treeModel"/> 
                 </subtreeSlide> 
                 <narrowExchange weight="15"> 
                         <treeModel idref="treeModel"/> 
                 </narrowExchange> 
                 <wideExchange weight="3"> 
                         <treeModel idref="treeModel"/> 
                 </wideExchange> 
                 <wilsonBalding weight="3"> 
                         <treeModel idref="treeModel"/> 
                 </wilsonBalding> 
         <!-- START discrete traits                                                     --> 
                 <scaleOperator scaleFactor="0.75" weight="10"> 
                         <parameter idref="geoSiteModel.mu"/> 
                 </scaleOperator> 
                 <scaleOperator scaleFactor="0.75" weight="30" scaleAllIndependently="true" autoOptimize="true"> 
                         <parameter idref="rates"/> 
                 </scaleOperator> 
         <!-- START BSSVS discrete traits                                                       --> 
                 <bitFlipOperator weight="30"> 
                         <parameter idref="indicators"/> 
                 </bitFlipOperator> 
                 <bitFlipInSubstitutionModelOperator scaleFactor="0.75" weight="30" autoOptimize="true"> 
                         <svsGeneralSubstitutionModel idref="originModel"/> 
                         <parameter idref="geoSiteModel.mu"/> 
                 </bitFlipInSubstitutionModelOperator> --> 
         <!-- END BSSVS discrete traits                                                         --> 
         <!-- END discrete traits                                                       --> 
         </operators> 
          
         <mcmc id="mcmc" chainLength="100000000" autoOptimize="true"> 
                 <posterior id="posterior"> 
                         <prior id="prior"> 
                                 <normalPrior mean="500" stdev="300"> 
                                         <parameter idref="treeModel.rootHeight"/> 
                                 </normalPrior>
				 <coalescentLikelihood idref="coalescent"/> 
           <!-- START discrete traits                                                     --> 
                                 <cachedPrior> 
                                         <gammaPrior shape="1.0" scale="1.0" offset="0.0"> 
                                                 <parameter idref="rates"/> 
                                         </gammaPrior> 
                                         <parameter idref="rates"/> 
                                 </cachedPrior> 
                                 <exponentialPrior mean="1" offset="0"> 
                                         <parameter idref="geoSiteModel.mu"/> 
                                 </exponentialPrior> 
         <!-- START BSSVS discrete traits                                                       --> 
                                 <poissonPrior mean="0.693" offset="5.0"> 
                                         <statistic idref="nonZeroRates"/> 
                                 </poissonPrior> 
         <!-- END BSSVS discrete traits                                                         --> 
                                 <svsGeneralSubstitutionModel idref="originModel"/> 
         <!-- END discrete traits                                                       --> 
                         </prior> 
                         <likelihood id="likelihood"> 
                                 <treeLikelihood idref="treeLikelihood"/> 
         <!-- START discrete traits                                                     --> 
                                 <ancestralTreeLikelihood idref="geoTreeLikelihood"/> 
         <!-- END discrete traits                                                       --> 
                         </likelihood> 
                 </posterior> 
                 <operators idref="operators"/> 
                 <log id="screenLog" logEvery="5000"> 
                         <column label="Posterior" dp="4" width="12"> 
                                 <posterior idref="posterior"/> 
                         </column> 
                         <column label="Prior" dp="4" width="12"> 
                                 <prior idref="prior"/> 
                         </column> 
                         <column label="Likelihood" dp="4" width="12"> 
                                 <likelihood idref="likelihood"/> 
                         </column> 
                         <column label="Root Height" sf="6" width="12"> 
                                 <parameter idref="treeModel.rootHeight"/> 
                         </column> 
                         <column label="Rate" sf="6" width="12"> 
                                 <rateStatistic idref="meanRate"/> 
                         </column> 
         <!-- START discrete traits                                                     --> 
                         <column label="nonZeroRates" sf="6" width="12"> 
                                 <sumStatistic idref="nonZeroRates"/> 
                         </column> 
         <!-- END discrete traits                                                               --> 
                 </log> 
                 <log id="fileLog" logEvery="5000" fileName="S1_BMC_BSSV_distanceinformed_Ethiopia2.log"> 
                         <posterior idref="posterior"/> 
                         <prior idref="prior"/> 
                         <likelihood idref="likelihood"/> 
                         <rateStatistic idref="meanRate"/> 
                         <parameter idref="treeModel.rootHeight"/> 
                         <parameter idref="constant.popSize"/> 
                         <parameter idref="hky.kappa"/> 
                         <parameter idref="siteModel.alpha"/> 
                         <parameter idref="ucld.mean"/> 
                         <parameter idref="ucld.stdev"/> 
                         <rateStatistic idref="coefficientOfVariation"/> 
                         <rateCovarianceStatistic idref="covariance"/> 
         <!-- START discrete traits                                                     --> 
                         <parameter idref="geoSiteModel.mu"/> 
                         <ancestralTreeLikelihood idref="geoTreeLikelihood"/> 
         <!-- END discrete traits                                                       --> 
                         <treeLikelihood idref="treeLikelihood"/> 
                         <coalescentLikelihood idref="coalescent"/> 
                 </log> 
         <!-- START discrete traits                                                     --> 
                  <log id="rateMatrixLog" logEvery="5000" fileName="S1_BMC_BSSV_distanceinformed_Ethiopia2_rateMatrix.log"> 
                         <parameter idref="rates"/> 
                         <parameter idref="indicators"/> 
                         <sumStatistic idref="nonZeroRates"/> 
                         <parameter idref="geoSiteModel.mu"/> 
                 </log> 
         <!-- END discrete traits                                                       --> 
                 <logTree id="treeFileLog" logEvery="5000" nexusFormat="true" fileName="S1_BMC_BSSV_distanceinformed_Ethiopia2.trees" sortTranslationTable="true"> 
                         <treeModel idref="treeModel"/> 
                         <discretizedBranchRates idref="branchRates"/> 
         <!-- START discrete traits                                                     --> 
                         <!-- this entry annotates trees with the discrete reconstructions --> 
                         <ancestralTreeLikelihood idref="geoTreeLikelihood"/> 
         <!-- END discrete traits                                                       --> 
                         <posterior idref="posterior"/> 
                 </logTree> 
         </mcmc> 
          
         <report> 
                 <property name="timer"> 
                         <object idref="mcmc"/> 
                 </property> 
         </report> 
          
 </beast> 
 
